# Supplementary material for: Treatment pathways traversed by polycystic ovary syndrome (PCOS) patients: A mixed-method study
Source: PLoS One. 2021 Aug 9;16(8):e0255830. doi: 10.1371/journal.pone.0255830 (PMC8351971; doi:10.1371/journal.pone.0255830)
Supplement: S1 File — It contains both qualitative and quantitative data set along with the variable coding scheme. (XLSX) [file pone.0255830.s003.xlsx]

## Sheet: Quantitative Data set
id	Age	Ht	Wt	BMI	Wc	Hc	Whr	Edu	Emp	MS	Religion	PCMI	Family	Age at diagnosis	Dig_Dur	No.ofAgency	HCA1	HCA2	HCA3	HCA4	HCA5	HCA6	HCA7	HCA8	timelg1	dur1	moneys1	eff1	timelg2	dur2	moneys2	eff2	timelg3	dur3	moneys3	eff3	timelg4	dur4	moneys4	eff4	timelg5	dur5	moneys5	eff5	timelg6	dur6	moneys6	eff6	timelg7
1	28	155	90	37.461	105	108	0.972222	2	2	1	2	1	1	4	2	2	2	1							12	9	1	1	9	4	0	3
2	32	155	73	30.385	105	105	1	4	2	2	2	1	1	5	2	1	1								27	3	0	1
3	26	165	55	20.202	89	92.5	0.962162	2	5	1	2	1	1	3	2	2	2	1							4	0	1	3	2	12	2	3
4	21	158.5	57.5	22.8881	70	95	0.736842	2	5	1	1	2	1	2	2	2	2	1							6	6	0	2	4	3	1	1
5	29	155	64	26.6389	96.5	97.5	0.989744	4	4	2	2	3	2	3	2	3	2	4	1						24	6	2	1	3	4	1	3	2	1	0	3
6	20	149	58	26.1249	92.5	95	0.973684	2	5	1	2	1	1	2	1	3	4	1	1						0.5	9	1	3	1	0.5	0	3	0.4	0	0	4
7	30	158	65	26.0375	87.5	102.5	0.853659	3	4	2	2	2	2	4	1	2	2	1							3	6	2	3	2	1	0	4
8	24	161	70	27.0051	97.5	110	0.886364	1	2	2	2	1	1	3	2	3	2	2	1						6	12	2	1	4	1	1	1	3	1	0	4
9	25	154	64	26.986	92	98.5	0.93401	2	4	2	1	1	2	3	2	3	2	1	4						5	12	0	3	4	4	1	4		3	0	3
10	19	151	57	24.9989	72	97.5	0.738462	2	5	1	1	1	1	2	2	3	2	2	2						4	6	1	3	6	6	1	3	6	0.5	0	4
11	31	170	85	29.4118	105	106	0.990566	3	4	2	1	1	1	4	4	4	2	2	2	1					6	1	1	3	2	6	2	3	18	9	1	3	7	1	0	4
12	18	164	102	37.9239	120	128	0.9375	3	5	1	1	1	1	2	1	3	2	2	1						1.5	0.5	0	3	2	0.5	1	3	1	1	0	2
13	27	159	80	31.6443	79	105	0.752381	2	4	2	1	3	2	3	2	3	2	1	4						6	3	2	3	11	10	2	3	0	3	2	3
14	21	156	66	27.1203	95	98	0.969388	2	5	1	1	2	1	2	3	2	2	1							22	2	0	3	1	23	1	1
15	27	152	60	25.9695	92	99	0.929293	1	2	2	1	1	1	4	2	1	1								6	12	1	2
16	25	155	75	31.2175	97.5	106.5	0.915493	2	4	2	1	1	1	3	2	4	2	2	4	1					3	12	2	1	7	2	1	3	3	6	0	3	0		0	4
17	27	156	65	26.7094	90	100	0.9	2	5	2	1	1	1	3	2	3	2	4	1						2	18	1	3	1	4	1	3	1	0	1	4
18	21	152	57	24.6711	86.5	97.5	0.887179	1	5	1	1	2	1	3	1	2	4	1							2	2	0	3	1		2	4
19	30	147	71	32.8567	112	112	1	3	4	2	1	3	1	4	6	1	1								64	4	0	2
20	24	154	61	25.721	88.75	95	0.934211	2	4	2	2	1	1	2	3	4	2	2	4	1					0.3	0.1	0	4	0.3	24	2	3	24	4	0	3	1	4	0	1
21	19	159	76	30.0621	99	107.5	0.92093	3	5	1	2	2	2	2	4	3	2	1	1						6	6	1	1	8	6	0	3	18	0.2	1	4
22	21	166	59	21.4109	90	97.5	0.923077	2	5	1	2	4	1	2	1	1	1								2	8	1	3
23	25	177.5	87.5	27.7723	99	113	0.876106	1	5	1	1	1	2	3	2	1	1								7	8	0	2
24	22	156	52	21.3675	78.75	92.5	0.851351	1	5	1	1	1	1	2	4	2	1	1							12	3	0	3	12	18	1	3
25	26	171	77	26.3329	100	106.5	0.938967	1	4	2	2	5	2	3	4	4	2	2	2	1					3	6	1	1	18	6	1	1	3	9	0	1	5	3	1	3
26	39	156	74	30.4076	101	107.5	0.939535	3	4	2	2	3	1	5	2	1	1								12	15	1	1
27	25	158.5	60	23.8832	82.5	96.25	0.857143	1	4	2	2	1	1	3	2	4	1	1	4	4					3	5	1	2	12	0.1	0	4	1	1	0	3	1	3	0	1
28	36	165	51	18.7328	75	95	0.789474	2	2	1	1	1	1	4	6	5	2	2	1	1	4				60	2	2	3	20	4	0	3	12	6	0	2	12	3	0	2		2	0	3
29	29	160	79	30.8594	97.5	102.5	0.95122	1	2	2	1	1	1	3	6	4	4	2	2	1					3	3	0	1	115	6	1	1	6	18	1	1	26	3	0	3
30	36	152	82	35.4917	110	115	0.956522	1	2	2	2	1	2	3	6	5	2	1	1	2	1				3	3	0	1	9	18	0	1	84	12	0	1	0.3	18	1	1	1	0	0	4
31	19	160.5	67	26.0091	90	100	0.9	2	5	1	1	2	2	2	4	2	1	1							6	0.5	0	1	36	3	0	1
32	32	159	65	25.711	96.25	102.5	0.939024	1	2	2	2	1	1	5	1	2	2	1							2	0	0	4	4	0.5	0	4
33	27	154	52	21.9261	81.5	98.8	0.824899	1	4	2	1	2	2	4	1	3	2	1	1						1	1	1	3	1	3	0	3	1	1	0	4
34	18	155	67	27.8876	96	101	0.950495	2	5	1	2	4	2	2	3	3	2	4	1						3	3	1	2	1	6	0	3	6	0.5	0	4
35	28	164	85	31.6032	108	107.5	1.00465	1	4	2	1	1	2	3	4	4	2	2	4	1					4	12	1	3	4	6	1	3	1	3	1	3	12	1	0	2
36	24	161	62	23.9188	91.5	101.5	0.901478	2	2	2	2	1	1	3	1	2	2	1							5	6	1	2	2	1	0	4
37	25	157	58	23.5304	92.5	96.25	0.961039	2	2	1	1	1	1	2	6	4	2	2	2	1					6	3	0	2	18	6	0	2	48	3	0	2	6	2	0	4
38	24	162	62	23.6244	90	94	0.957447	1	2	1	3	2	2	3	1	1	1								2.5	0.5	0	4
39	18	152	44	19.0443	75	86.5	0.867052	4	5	1	1	2	2	1	1	1	1								3	0.5	0	4
40	24	154	83	34.9975	105	100	1.05	1	5	1	1	1	1	2	2	3	2	4	1						6	6	0	3	6	4	0	3	12	0.3	0	4
41	18	157	45	18.2563	76.5	90	0.85	2	5	1	2	4	2	1	4	3	2	2	1						10	2	0	1	12	12	0	1	12	0.5	0	4
42	21	150	48	21.3333	87.5	96.25	0.909091	2	5	1	1	1	1	2	1	2	1	1							2	3	1	3	2	0.3	0	4
43	20	155	49	20.3954	83	96	0.864583	2	5	1	1	2	2	2	3	4	1	2	4	1					3	0	0	4	8	24	1	2	0	6	0	3	3	4	0	3
44	32	157	63	25.5588	101.5	102.5	0.990244	2	4	2	1	1	1	5	1	2	4	1							3	0.3	0	4	0.5	0	0	4
45	26	158	67	26.8386	90	104	0.865385	2	4	2	1	2	1	3	3	5	2	1	4	4	1				8	1	0	1	24	0.5	0	3	2	2	0	3	1	2	0	3	0.5	0.3	0	4
46	19	160	46	17.9687	83.75	95	0.881579	2	5	1	1	4	1	2	1	1	1								8	1	0	1
47	18	157	79	32.05	102.5	112.5	0.911111	3	5	1	1	2	1	2	2	3	2	2	2						2	0.3	0	4	3	0.3	0	2	6	3	0	1
48	22	175	66	21.551	94	103	0.912621	2	5	1	1	1	1	2	1	4	4	2	4	1					3	3	0	2	4	3	0	1	3	0.5	0	3	3	2	0	2
49	23	160	77	30.0781	113	115	0.982609	2	2	1	2	1	1	3	1	2	1	1							1	2	0	2	3	1	0	4
50	27	150	55.5	24.6667	90	96.25	0.935065	1	2	2	2	1	1	4	1	3	2	4	1						3	3	1	2	1	1	0	3	1	2	1	1
51	22	162	61.5	23.4339	92.5	105	0.880952	2	5	1	1	1	1	3	1	3	4	1	1						2	3	2	2	1	3	1	2	2	0	2	4
52	18	157	62	25.1532	92.5	102.5	0.902439	2	5	1	2	1	2	2	3	3	2	2	1						10	6	2	2	12	6	1	1	5	3	1	1
53	24	157.5	56	22.575	75	85	0.882353	2	5	2	1	1	1	1	6	3	2	1	1						6	3	0	1	94	3	0	2	6	3	0	2
54	21	154	49	20.6612	75	87	0.862069	2	5	1	2	2	1	3	1	1	1								3	0.3	0	4
55	24	159	80	31.6443	86.5	94	0.920213	3	4	2	1	3	1	3	1	6	2	2	4	4	2	1			2	3	1	1	2	5	2	3	0	4	2	3	1	3	1	3	0	3	2	3	0	0	1	4
56	32	154	58	24.4561	93.8	100	0.938	1	2	1	1	1	1	3	6	3	2	2	1						3	3	1	1	72	3	2	3	3	0	2	4
57	26	166	52	18.8707	86.5	94	0.920213	2	4	2	2	2	2	3	6	4	2	2	2	1					12	3	1	1	84	3	1	3	0	2.5	1	3	0	1	0	4
58	21	167	55.5	19.9003	83	99.5	0.834171	2	5	1	2	3	1	3	1	1	1								2	1	0	1
59	25	155	67	27.8876	102.5	105	0.97619	1	4	2	1	1	1	3	1	2	1	1							2	12	1	1	0	4	1	3
60	21	162	63	24.0055	96.25	105	0.916667	2	5	1	2	1	1	2	1	1	1								1	11	0	1
61	31	158	80	32.0461	102	106	0.962264	3	4	2	2	4	2	4	1	2	2	1							5	0.5	0	2	24	18	1	1
62	18	156	47	19.313	77.5	90	0.861111	3	5	1	2	1	1	1	1	2	1	1							2	0.1	0	4	5	3	0	1
64	22	155	46	19.1467	77.5	86.5	0.895954	2	5	1	1	2	1	2	3	3	2	4	1						3	18	2	1	6	9	1	2	8	4	1	1
65	22	154.5	58	24.298	90	97.5	0.923077	2	2	2	1	2	1	2	2	4	1	2	1	4					4	0	0	4	2	9	1	1	7	1	1	4	4	9	1	1
66	18	163	52	19.5717	91	97	0.938144	2	5	1	1	2	1	2	1	2	1	1							1	3	0	1	2	0.5	0	4
67	18	156	79	32.4622	93.8	107.5	0.872558	4	5	1	3	2	1	1	1	2	2	1							2		0	4	16	0.5	2	1
68	21	150	65.5	29.1111	92.5	105	0.880952	1	5	1	1	2	2	2	6	3	2	2	1						12	0.5	0	1	54	0.5	0	2	12	6	1	1
69	19	162	77	29.34	97.5	107.5	0.906977	2	5	1	1	1	1	2	4	4	4	2	4	1					24	3	1	3	6	3	1	2	6	3	1	3	3	0.3	0	4
70	20	160	65	25.3906	91.25	98.75	0.924051	1	5	1	2	2	2	2	3	2	4	2	1						0.5	24	1	3	6	3	0	2	6	6	1	1
71	24	156	61	25.0657	87.5	97.5	0.897436	2	2	1	1	1	1	3	1	1	1								0	0.5	0	1
72	26	159	53.5	21.1621	86.3	90	0.958889	1	5	1	2	3	1	3	1	2	2	1							3	24	1	2	2.5	0.5	0	1
73	22	166	79.5	28.8503	100	108.5	0.921659	1	5	1	1	1	1	2	3	4	2	4	2	1					4	5	1	1	12	3	0	3	3	6	1	1	12	3	0	1
74	26	152	47	20.3428	80	92.5	0.864865	1	2	1	1	1	1	3	3	3	2	2	1						3	3	1	2	24	3	1	1	24	1	0	1
75	25	150	48.5	21.5556	64	88.75	0.721127	2	1	1	1	3	2	3	1	4	2	4	4	1					6	1.5	1	2	4	2	0	3	1	0.5	0	3	1	0.5	0	4
76	26	165	75	27.5482	97.5	108.75	0.896552	1	4	2	2	2	2	3	1	3	2	2	1						4	2	2	3	16	1	2	3	2	1	0	3
77	29	151	62	27.1918	87.5	93.75	0.933333	1	2	1	1	3	1	4	4	3	2	4	1						36	12	1	1	18	5	0	1	10	3	1	2
78	21	157.5	103	41.5218	105	110	0.954545	2	5	1	1	1	1	2	1	4	2	2	4	1					3	3	1	3	5	6	1	3	0	12	1	1	6	1	0	2
79	31	158	64	25.6369	89	96	0.927083	1	2	2	1	2	2	4	1	4	2	1	4	1					0.5	0.3	0	1	6	4	1	2	3	4	0	3	6	0.5	0	4
80	32	152	66	28.5665	90	100	0.9	1	1	1	1	1	2	5	1	1	1								2	1	0	1
81	25	154	48.5	20.4503	84.5	93.5	0.903743	1	2	1	1	1	1	3	1	2	1	1							2	3	0	1	18	0.5	1	4
82	25	152.5	75	32.2494	102	105	0.971429	1	2	1	2	1	1	3	1	2	4	1							2	2	1	3	1	0.5	0	1
83	22	169	74.5	26.0845	89	113	0.787611	1	5	1	2	2	2	2	3	6	2	2	4	4	4	1			5	3	0	1	3	2	0	3	3	12	1	1	18	1	0	3	1	0.5	0	3	0.5	0.5	0	4
84	24	155	75	31.2175	93	101	0.920792	1	5	1	2	1	1	2	3	2	2	1							4	6	1	1	30	8	1	1
85	32	153	62	26.4855	85	92	0.923913	1	2	1	1	2	2	4	4	4	2	2	2	1					6	6	1	1	5	6	0	1	6	6	0	1	24	2	0	1
86	20	164	46	17.1029	70	90	0.777778	2	5	1	2	1	1	2	1	2	4	1							2	3	1	3	5	0	0	4
87	22	163	76	28.6048	98.5	113	0.871681	2	5	1	1	2	2	2	2	3	2	2	1						3	12	1	1	6	9	1	1	10	5	1	1
88	25	145	45	21.4031	74	92	0.804348	2	5	1	1	1	1	2	4	2	2	1							6	6	1	1	84	0	0	4
89	18	147.5	67	30.7957	90	98	0.918367	3	5	1	1	2	1	2	1	2	2	1							2	2	0	1	8	0.5	0	2
90	18	170	60	20.7612	83.5	92	0.907609	3	5	1	2	4	1	2	1	2	2	1							6	2	1	1	7	3	0	1
91	28	155.5	67	27.7086	96	101.5	0.945813	5	4	2	1	3	1	3	3	3	1	2	1						5	18	2	3	2	27	2	3	6	2	1	4
92	28	156	59	24.2439	95	111	0.855856	3	4	2	1	4	2	3	3	4	2	2	1	4					4	24	2	3	1	12	2	3	0.5	8	1	3	0	2	1	3
93	25	145	65	30.9156	110	115	0.956522	4	1	2	3	2	1	2	4	4	2	1	1	1					1	3	1	1	30	6	1	3	7	6	1	3	12	6	1	2
94	21	154	70	29.5159	104	115	0.904348	3	4	2	1	4	1	2	2	3	2	4	1						7	3	1	3	9	11	1	3	3	3	1	2
95	20	157	80	32.4557	75	80	0.9375	2	5	1	1	1	1	2	2	3	2	1	1						8	0.3	0	1	12	1	0	4	3	2	1	4
96	24	170	72	24.9135	96.5	105	0.919048	1	1	1	1	2	1	3	1	2	2	1							7	3	1	1	12	0	0	4
97	26	154	58	24.4561	85	97	0.876289	2	2	1	1	1	1	3	1	2	2	1							2	3	1	1	4	0	0	4
98	23	150	64	28.4444	90	95	0.947368	1	5	1	2	1	2	2	4	5	2	4	4	1	1				9	0.3	0	4	12	12	0	3	4	12	1	3	18	9	1	1	5	3	0	1
99	21	156	85	34.9277	80.5	96	0.838542	2	5	1	2	1	1	2	1	4	2	4	1	4					4	3	1	3	8	6	1	3	3	0	0	4	0	2	1	3
100	20	153	61.5	26.2719	91.5	101	0.905941	1	5	1	1	1	1	1	4	6	2	2	2	2	1	1			3	3	1	3	36	2	1	3	1	1	0	3	6	3	1	2	2	3	0	2	3	0	0	4
101	19	151	61.5	26.9725	87.5	98	0.892857	2	5	1	2	1	1	2	1	3	2	1	4						2	0.3	0	4	5	0	0	4	0	2	0	3
102	23	147	98	45.3515	125	127.5	0.980392	3	4	2	1	1	1	1	4	8	2	2	2	2	2	2	2	4	0.5	0.1	1	2	3	1	0	1	24	1	0	1	24	6	1	1	24	9	1	1	18	2	0	2	2
103	25	162	67.5	25.7202	95	106	0.896226	2	2	1	2	2	2	3	1	2	1	1							3	9	1	1	1	0	0	4
104	28	155	66	27.4714	90	100	0.9	1	2	2	1	1	2	4	1	1	1								2	1	0	2
105	21	160	73	28.5156	97	105	0.92381	1	5	1	2	2	1	2	3	5	2	2	1	1	4				3	18	2	3	3	6	1	3	3	9	1	1	6	0.5	0	4	0	3	1	3
106	22	155	70	29.1363	95	101	0.940594	1	5	1	2	1	1	2	3	5	2	4	4	4	1				2	3	1	1	18	3	2	1	3	9	1	1	3	2	2	1	3	3	0	1
107	20	152	71	30.7306	95	100	0.95	2	5	1	1	1	1	2	1	1	1								1	1	0	4
108	24	155	56	23.3091	88.75	100	0.8875	1	2	1	2	1	1	2	3	3	2	2	1						2	12	2	1	16	6	2	1	5	6	1	1
109	25	166	71.5	25.9472	99.5	108	0.921296	1	4	2	2	1	1	3	2	4	2	2	2	1					2	3	2	3	2	6	1	2	0.5	18	1	3	3	2	0	3
110	18	158	59.5	23.8343	94	101	0.930693	3	5	1	1	1	2	1	2	2	2	1							30	3	1	2	2	1	0	4
111	19	155	72	29.9688	101	104	0.971154	3	5	1	2	4	1	2	1	2	2	1							2	2	2	3	2	0	0	4
112	23	152	55	23.8054	85	97	0.876289	3	4	2	2	2	1	3	5	3	2	2	1						60	3	1	2	10	3	1	2	6	2	0	3
113	34	132	58	33.2874	110	106	1.03774	1	2	2	1	1	1	5	1	3	2	2	1						3	6	1	3	7	3	1	2	3	3	0	3
114	22	154	45.5	19.1854	77.5	90	0.861111	2	4	2	2	2	1	3	1	3	2	2	1						1.5	1	1	3	1	3	1	2	0	0.3	0	4
115	25	153	76.5	32.6797	103.5	106.5	0.971831	1	1	1	1	1	1	1	6	4	2	2	4	1					3	12	0	1	72	24	2	3	5	4	1	3	0	0.5	0	4
116	22	152	64	27.7008	100	105	0.952381	1	5	1	1	1	1	2	1	3	2	1	4						9	6	1	2	6	3	0	2	0	0.3	0	4
117	20	166	72	26.1286	100	106	0.943396	2	5	1	2	1	1	2	2	2	1	1							3	12	1	2	8	13	1	1
118	26	150	62	27.5556	98	103	0.951456	3	4	2	1	1	1	3	1	4	4	2	2	1					3	2	1	2	3	1	1	3	6	3	1	3	7	0.5	0	3
119	23	147	65	30.0801	97.5	100	0.975	4	4	2	2	4	2	3	1	4	2	2	4	1					3	3	2	3	3	3	1	1	6	1	0	3	4	0.5	0	4
120	24	163	55	20.7008	83	97.5	0.851282	1	5	1	2	1	1	3	1	2	2	1							6	1	1	2	2	1	1	2
121	32	155	75	31.2175	112	111	1.00901	2	4	2	1	2	2	5	1	3	2	2	2						8	0.3	0	3	10	3	1	1	2.5	0.5	0	4
122	23	151	57.5	25.2182	88.5	96.5	0.917098	1	5	1	1	3	1	3	6	4	1	2	1	1					6	0.3	0	4	68	7	1	3	2	0.3	0	3	1	0	0	4
123	22	147	48	22.213	80.5	91	0.884615	1	5	1	1	2	1	3	1	1	1								1.5	0.3	0	4
124	19	150	48	21.3333	85	93	0.913978	2	5	1	1	5	2	2	1	3	4	2	1						2	2	1	2	3	0.3	0	2	3	0.3	0	4
125	28	149	66	29.7284	101	106	0.95283	1	2	2	1	1	2	3	2	4	2	2	2	1					5	9	1	3	3	7	1	3	10	2	0	3	1	0.5	0	4
126	29	161	84.5	32.5991	109	114	0.95614	1	2	2	2	1	1	2	4	3	1	4	2						24	2	1	2	126	2	1	3	1	0	0	4
127	22	158	57.5	23.0332	84	96	0.875	1	2	1	1	1	1	2	6	5	1	4	4	2	1				5	6	1	3	12	18	1	2	6	4	0	3	2	2	1	3		0	0	4
128	28	162	87.5	33.341	117.5	115	1.02174	1	2	2	1	1	1	3	2	3	2	2	1						3	6	1	3	9	2	1	1	10	0.3	0	4
129	18	160	83.5	32.6172	108.5	115.5	0.939394	3	5	1	2	1	1	1	1	3	2	2	1						3	1.5	1	2	2	2	1	1	3	0.5	1	2
130	23	147.5	42	19.3048	77	82.5	0.933333	1	5	1	1	2	1	3	2	1	1								30	0.5	1	4
131	22	161	72	27.7767	95	108	0.87963	2	5	1	1	1	1	2	1	3	2	1	1						3	0.5	1	3	12	24	2	1	6	2.5	1	1
132	27	151.5	49	21.3487	78	92	0.847826	3	4	2	2	1	2	4	1	3	2	1	4						4	7	1	3	4	9	1	3	0	2	1	3
133	18	158	46	18.4265	79.5	89	0.893258	3	5	1	2	2	1	2	1	2	2	1							2	1	1	1	10	1	0	3
134	24	159	101	39.951	121	130	0.930769	1	5	1	2	1	1	2	4	4	1	2	4	1					10	36	2	1	24	18	2	2	0	3	1	3	6	0.5	0	4
135	24	167	69.5	24.9202	94.5	109	0.866972	1	2	1	2	1	1	3	1	1	1								4	1	0	3
136	18	154	53.5	22.5586	93	94	0.989362	3	5	1	2	1	1	2	1	2	1	1							2	0.3	1	4	12	4	1	1
137	24	156	75	30.8185	109	110	0.990909	4	4	2	1	2	1	2	4	5	2	2	1	1	1				5	7	1	2	6	7	2	1	4	1	1	3	1	3	1	1	12	2	1	2
138	25	152.5	66	28.3795	98	100	0.98	2	2	1	1	3	2	3	2	4	1	2	4	1					2	3	1	1	1.5	3	1	2	2	5	1	3	2	12	1	1
139	24	157	64	25.9645	98	104	0.942308	1	5	1	1	3	1	3	1	4	2	1	2	1					3	0.5	1	4	1	3	0	1	6	0.5	1	3	4	3	0	4
140	20	155	60	24.974	90.5	102	0.887255	2	2	1	1	1	1	2	2	2	2	1							9	3	1	1	8	9	0	2
141	29	166	86.5	31.3906	114	109	1.04587	3	4	2	2	2	2	3	4	6	2	2	2	4	2	1			3	1	1	3	8	3	2	3	8	3	2	3	4	5	1	3	6	6	2	1	36	1	1	4
142	29	151	65	28.5075	94	102	0.921569	2	2	2	2	1	1	4	4	5	1	2	2	4	1				48	1	0	4	6	1	2	1	0	3	1	3	0	1	0	4	1	1	1	4
143	24	155.5	55	22.7458	81.5	96	0.848958	2	1	1	1	1	1	2	4	4	2	1	4	1					18	12	2	1	9	3	1	3	12	2	1	2	6	6	1	1
144	23	163	67.5	25.4055	97	102	0.95098	1	5	1	2	3	1	2	4	2	4	4							3	5	1	1	12	40	1	2
145	18	163	73.5	27.6638	100	109	0.917431	3	5	1	1	1	1	1	6	7	2	4	4	2	1	1	1		5	0.3	0	2	30	3	1	3	3	3	1	3	1	3	1	1	3	6	1	1	4	9	1	2	2
146	27	145	50.5	24.019	85	95	0.894737	1	2	1	1	1	1	2	6	3	4	2	1						24	24	0	2	36	0.5	1	4	60	3	1	1
147	21	170	56.5	19.5502	76	96.5	0.787565	2	5	1	2	2	2	3	1	1	1								5	1	0	4
148	18	153	78	33.3205	110	110.5	0.995475	3	5	1	1	1	2	1	3	3	2	2	1						6	9	1	1	3	6	1	2	6	18	1	1
149	21	161	68.5	26.4264	100	104	0.961538	1	5	1	1	2	2	2	3	5	4	4	1	1	1				6	3	1	2	3	4	1	1	4	9	1	1	4	2	0	3	2	3	0	4
150	18	161	51	19.6752	81	92	0.880435	3	5	1	1	1	1	2	1	1	1								6	3	1	1
151	28	151	71.5	31.3583	103	108	0.953704	1	4	2	1	2	2	3	6	5	1	2	2	4	1				3	3	0	3	3	6	1	2	6	3	1	2	6	6	1	2	24	3	1	2
152	21	163	47	17.6898	70	89	0.786517	2	5	1	2	2	1	3	1	1	1								0.5	0.5	0	1
153	24	161	79.5	30.6701	110	112	0.982143	4	4	2	2	4	2	3	2	2	1	1							5	6	2	1	18	6	1	2
154	18	144	50	24.1127	80	97.5	0.820513	3	5	1	2	4	2	1	2	1	1								12	24	2	1
155	18	161	51	19.6752	81	92	0.880435	3	5	1	1	1	1	2	1	1	1								18	6	1	1
156	29	154	72	30.3593	101	104	0.971154	2	4	2	1	5	2	4	3	7	2	2	2	2	1	1	1		4	12	1	3	3	3	1	2	4	6	1	2	3	3	1	3	3	3	1	3	6	3	0	2	3
157	29	156	62.5	25.6821	96	102	0.941176	1	4	2	1	1	1	3	6	8	2	1	2	2	4	2	4	1	1	12	2	1	8	6	2	1	13	12	2	3	3	3	1	3	2	3	1	3	3	5	2	3	6
158	18	157	61.5	24.9503	94	101.5	0.926108	2	5	1	2	3	2	2	4	3	2	2	1						48	1	1	3	3	0.3	1	3	2	1	1	2
159	25	166	62.5	22.6811	85	101	0.841584	1	2	1	2	1	1	3	4	3	2	2	2						84	9	2	1	6	12	2	2	6	3	1	1
160	25	150	38.5	17.1111	73	82.5	0.884848	3	4	2	1	2	2	3	6	2	2	1							72	1	0	2	20	3	1	2
161	23	154	53	22.3478	88	95.5	0.921466	1	2	1	2	3	1	2	6	4	2	1	4	1					12	6	1	1	36	6	1	1	3	3	1	4	2	4	1	2
162	25	153	75	32.039	112	108	1.03704	4	4	2	1	4	1	3	6	4	4	1	1	1					48	0.3	1	3	3	3	2	4	2	3	2	4	0	3	2	2
163	25	166	71.5	25.9472	103	108	0.953704	1	4	2	2	1	1	3	2	4	2	1	2	1					30	2	1	3	2	6	1	3	1	14	2	3	2	1	1	3
164	33	158	65.5	26.2378	98.5	101	0.975248	2	4	2	1	1	1	5	1	1	1								3	3	1	1
165	24	157	68	27.5873	102	108	0.944444	1	2	1	1	3	2	3	2	3	2	2	1						6	3	1	3	3	12	0	2	2	12	0	1
166	23	152	68	29.4321	101	106	0.95283	2	2	1	1	1	1	2	2	3	2	2	1						6	1	1	1	12	6	2	3	4	7	1	2
167	25	152	82	35.4917	105	103.7	1.01254	1	5	1	1	3	1	2	4	2	1	1							24	36	1	1	11	1	1	1
168	22	157	85	34.4842	117.5	115	1.02174	3	5	1	1	4	1	3	1	4	2	4	2	1					0.2	0.2	1	3	2	0.2	1	1	3	6	1	3	1	0.2	1	2
169	24	155	75	31.2175	102	111	0.918919	1	5	1	1	1	1	3	1	2	1	1							2	0.2	0	2	10	1	1	1
170	25	153	52	22.2137	85.5	89.5	0.955307	2	5	1	1	3	2	2	6	4	4	1	1	1					3	12	1	3	12	24	1	3	6	12	1	3	8	19	1	3
171	24	162	69	26.2917	100.5	106	0.948113	1	5	1	1	1	1	3	1	2	4	1							1	6	0	2	4	2	1	2
172	31	152	82	35.4917	101	124	0.814516	2	2	1	2	1	2	5	1	1	1								12	1	0	1
173	18	164	57	21.1927	88.5	102	0.867647	2	5	1	2	2	1	1	1	4	2	2	4	2					3	12	2	2	4	3	1	2	2	6	1	3	3	3	1	1
174	27	158	83	33.2479	111.5	117.5	0.948936	1	1	2	1	3	1	3	3	6	4	2	1	2	2	1			4	3	1	1	24	3	2	2	2	1	1	3	0	4	2	2	1	2	2	4	0	4	2	1
175	33	152	74	32.0291	104	103	1.00971	4	4	2	1	4	1	4	4	2	2	1							3	2	1	3	65	2	1	1
176	27	159	75	29.6665	102	110	0.927273	2	4	2	1	1	1	4	1	2	2	1							0	6	2	3	0	3	1	3
177	25	149	71	31.9805	108.75	112.5	0.966667	4	2	2	2	4	2	3	4	8	2	4	2	2	2	2	2	1	3	2	1	2	3	3	1	3	1	6	2	3	2	3	2	3	1	6	2	3	0	4	2	3	3
178	18	152	58	25.1039	88	98	0.897959	3	5	1	2	2	1	2	2	3	2	2	1						6	6	2	1	3	6	1	1	12	2	1	2
179	18	161	54.5	21.0254	86	97.5	0.882051	3	5	1	2	1	1	2	1	2	2	1							6	3	2	2	3	12	1	1
180	24	164.5	73	26.9768	103	104	0.990385	3	2	2	1	1	1	3	2	5	2	2	2	2	1				1.5	6	2	2	3	6	2	3	1	6	2	3	2	8	2	3	1.5	1	2	4
181	24	160	88	34.375	115.5	120	0.9625	1	5	1	1	1	1	3	1	3	4	2	1						0	4	1	2	1	1	1	4	11	0.2	0	4
182	36	157	103.5	41.9895	133	135	0.985185	3	4	2	1	1	1	3	6	7	2	2	2	2	2	2	2		30	6	1	1	12	12	1	2	9	12	1	2	9	12	1	2	18	9	1	3	24	12	1	3	9
183	35	167	86	30.8365	115	104	1.10577	3	4	4	2	4	2	4	5	5	2	1	1	4	1				9	6	1	2	9	6	0	2	6	9	1	2	3	6	1	3	6	0.2	1	4
184	37	163	101	38.0142	131	126	1.03968	4	4	2	1	3	1	5	6	5	2	2	2	2	1				60	6	1	2	9	6	1	2	6	3	1	2	3	3	1	2	3	1	1	4
185	27	163	64	24.0882	92	99	0.929293	1	2	2	2	2	2	4	1	1	1								5	9	1	1
186	25	161	67.5	26.0407	101	102.5	0.985366	2	4	2	2	3	2	3	6	5	2	2	2	2	1				6	3	1	1	24	3	1	1	24	1	1	2	9	3	1	3	2.5	0.5	1	4
187	27	152	77	33.3276	102.5	115	0.891304	1	2	1	2	2	1	2	5	4	1	1	4	1					3	30	1	2	12	6	1	2	6	6	1	2	12	80	1	3
188	26	160	63	24.6094	95	103	0.92233	1	2	1	2	2	1	3	6	3	2	2	1						2	0.2	1	1	36	9	2	1	60	2	1	4
189	30	162	89	33.9125	118	122	0.967213	2	2	2	2	1	1	2	6	2	4	1							4	12	1	1	2	1	0	4
190	27	153	65	27.7671	99	101.5	0.975369	3	4	2	2	2	2	3	3	3	1	1	1						1	9	1	1	3	5	1	1	24	4	1	3
191	18	161	67.5	26.0407	97	102	0.95098	4	5	1	2	2	1	2	1	2	2	1							3	0	1	4	2	1	1	4
193	24	152	56	24.2382	87	96	0.90625	2	2	1	1	3	1	2	6	5	2	1	4	1	1				1	0.2	1	4	1	0.2	1	4	28	8	1	3	36	6	2	2	12	12	1	1
194	28	166	53.5	19.415	76	96	0.791667	2	5	2	1	1	2	3	6	2	2	1							3	48	2	2	9	24	1	2
195	32	157	68	27.5873	101	106	0.95283	4	4	2	2	3	2	5	5	2	2	2							2	36	2	3	9	2	1	3
196	36	152	68	29.4321	98	104	0.942308	1	4	2	1	1	2	5	3	3	2	4	2						2	1	0	3	12	12	1	2	7	2	0	4
197	19	163	70	26.3465	96.25	105	0.916667	2	5	1	1	1	1	2	3	2	1	1							9	18	1	3	6	3	1	2
198	27	160	58.5	22.8516	97.5	100.5	0.970149	3	4	2	2	2	2	4	1	2	2	1							2	4	2	3	1	0.2	1	4
199	28	163	80	30.1103	105	103.7	1.01254	2	4	2	1	1	1	3	6	3	2	2	1						60	12	1	2	12	6	2	3	5	1	0	4
200	20	154	61	25.721	98	99	0.989899	2	5	1	1	1	1	2	1	2	2	1							6	2	1	2	2	0.5	1	4
201	29	167	70	25.0995	102.5	103.5	0.990338	2	2	2	1	1	1	3	5	6	2	4	2	1	4	1			3	24	2	2	3	12	1	3	3	5	1	2	2	6	1	3	0	10	2	2	3	1	0	4
202	23	162.5	79.5	30.1065	110	113	0.973451	2	5	1	2	1	2	3	1	2	4	1							2	6	2	2	2	0.5	1	4
203	19	149.5	73.5	32.8855	104	114	0.912281	3	4	2	2	1	1	2	1	3	2	4	1						3	0.2	1	4	1	3	2	1	4	1	1	4
204	19	161	95	36.6498	115	118	0.974576	2	5	1	1	1	1	1	6	4	1	1	1	1					3	24	2	3	12	3	1	3	9	3	0	3	4	3	0	2
205	18	154	70	29.5159	103.5	103.5	1	3	5	1	1	1	1	1	3	4	4	4	2	1					9	3	1	3	6	9	1	3	8	6	1	2	6	1	1	4
207	19	163.5	43.5	16.2725	69.5	87	0.798851	2	5	1	1	5	1	2	1	2	2	1							4	12	1	3	5	3	1	2
208	28	162	71	27.0538	93.5	108.5	0.861751	1	2	1	2	1	1	3	6	7	2	1	4	4	2	2	1		9	0.2	1	2	3	18	2	2	3	3	1	3	1	6	1	3	3	12	2	2	5	6	2	2	3
209	23	165.5	79	28.8424	96.5	105.5	0.914692	1	5	1	1	2	1	2	6	3	4	2	1						5	24	2	3	5	68	2	3	6	0	0	4
210	21	153	52.5	22.4273	87.5	94	0.930851	2	5	1	1	1	1	2	1	2	2	1							6	3	1	2	3	1	1	4
211	25	158	79	31.6456	102	111.5	0.914798	2	5	1	2	1	1	2	6	2	2	1							10	60	2	1	18	2	1	4
212	26	151.5	56	24.3985	89	93.5	0.951872	1	1	1	1	1	1	3	1	4	4	2	2	1					2	3	1	3	2	2	1	3	1	2	1	3	1	1	1	4
213	23	167.5	58	20.6728	83.5	96.5	0.865285	1	2	1	2	2	1	1	6	6	2	2	2	2	4	1			2	7	1	2	5	12	1	1	36	4	2	1	36	3	2	2	3	9	2	3	0	3	1	2
214	21	160.3	43.5	16.9286	61	87	0.701149	3	1	1	2	4	2	3	1	1	1								2	1	1	2
215	18	151	56	24.5603	84	101	0.831683	3	5	1	2	3	2	2	1	2	2	1							2	3	1	2	4	3	1	2
216	18	148	34	15.5223	65.5	80.5	0.813665	3	5	1	2	1	1	3	3	3	1	1	1						4	1	1	3	36	1	1	2	2	2	1	2
217	20	156	70.5	28.9694	103.5	108.5	0.953917	2	5	1	2	4	1	2	1	1	1								3	3	1	1
218	24	150	57	25.3333	89	94	0.946809	1	2	1	1	1	1	3	1	1	1								1	2	0	2
219	19	153.5	70.5	29.9207	98.7	104	0.949038	2	5	1	2	1	1	2	2	4	2	1	4	1					2	3	1	2	2	3	0	2	3	6	1	3	2	3	1	2
220	18	157.5	71	28.6218	94	102.5	0.917073	3	5	1	2	1	1	2	1	2	2	1							2	2	1	3	18	3	1	2
221	25	156	52	21.3675	84.5	92.5	0.913514	1	4	2	1	1	1	3	1	3	1	4	1						2	0	1	4	0	1	1	2	1	0.5	1	4
222	22	158	80	32.0461	104	111.5	0.932735	2	5	1	1	1	2	3	1	3	1	1	1						2	6	1	2	4	0.2	0	4	1	6	1	1
223	30	152.5	57.5	24.7245	93.5	93	1.00538	4	4	2	1	2	2	4	5	5	2	2	1	4	1				3	3	1	1	12	3	2	1	18	9	2	1	8	2	1	3	2	0.5	1	4
224	29	155	69	28.7201	95.5	103.5	0.922705	3	5	1	1	1	1	4	2	5	1	1	1	1	1				0.2	1	1	2	3	3	2	2	4	3	1	2	2	3	2	2	3	2	1	1
225	25	160	75	29.2969	100	105	0.952381	1	5	1	1	1	1	3	6	3	2	2	1						2	1	1	1	96	6	1	1	15	0.5	1	4
226	31	152	48.5	20.992	83.5	91	0.917582	2	1	1	2	1	1	4	3	4	2	1	2	1					6	3	1	1	18	3	1	1	3	3	2	1	6	0.5	1	4
227	18	152.5	69	29.6694	99.5	102	0.97549	3	5	1	1	1	2	2	1	2	1	1							6	1	1	2	9	0.5	1	4
228	20	157	68.5	27.7902	96	100.5	0.955224	4	5	1	2	2	2	2	1	3	1	4	2						4	0.5	0	2	9	6	2	3	3	2	1	2
229	18	164	71.5	26.5839	91	109	0.834862	3	5	1	2	1	2	1	3	2	1	2							4	0	0	4	44	0.2	1	4
230	26	155	81	33.7149	112	111	1.00901	4	4	2	1	2	2	2	5	6	2	4	2	1	1	1			8	3	2	2	10	8	1	2	6	6	1	2	6	6	1	1	12	12	1	1	6	0.5	1	4
232	19	152.5	64	27.5195	88.5	104	0.850962	2	5	1	1	1	1	2	3	4	1	1	1	1					5	2	1	2	20	6	1	2	6	3	1	3	4	0.2	0	4
233	21	153	65.5	27.9807	93	102	0.911765	2	5	1	1	4	1	3	1	1	1								3	0.5	1	4
234	23	151	66	28.9461	94.5	104	0.908654	2	2	1	1	1	1	3	1	3	1	4	1						0	0	1	4	1	4	2	2	2	0.5	1	4
235	35	166	78	28.306	106	104	1.01923	1	2	2	1	1	1	4	5	3	1	4	1						3	0.5	1	4	6	12	2	1	38	0.5	1	4
236	25	163	57	21.4536	85	97	0.876289	2	2	1	1	1	1	3	1	2	2	1							3	3	1	2	3	1	1	1
237	27	157	82	33.2671	108	112.5	0.96	2	2	2	2	1	1	3	5	4	2	2	2	1					2	0.5	0	2	6	6	1	1	24	9	1	2	12	0.5	1	4
238	25	166	80	29.0318	108.7	116	0.937069	1	1	1	1	2	1	3	1	1	1								2	0.2	1	4
239	22	150	57	25.3333	75	97.5	0.769231	2	2	1	1	2	1	3	1	3	1	4	1						1	3	1	2	9	1	1	3	1	0.2	1	4
240	24	152.5	60.5	26.0145	90	89	1.01124	1	2	1	1	2	1	2	6	6	4	2	2	2	4	1			0.2	6	1	1	12	3	1	2	9	6	1	2	10	6	1	1	7	2	2	3	10	1	2	4
241	19	159	64	25.3155	80.5	100	0.805	2	5	1	2	3	2	1	3	2	1	1							2	36	1	3	2	8	1	2
242	18	141	75	37.7245	113.5	117	0.970085	3	5	1	1	1	1	1	5	7	2	1	2	2	2	4	1		2	0.2	1	4	36	0.2	0	4	18	6	2	2	10	12	2	2	10	12	2	2	0	6	2	3	6
243	26	151	52.5	23.0253	83.5	96	0.869792	1	5	1	2	1	1	3	5	4	4	4	4	1					3	12	1	1	36	12	1	1	24	6	1	3	3	0.2	1	4
244	19	156	80	32.8731	103	108	0.953704	2	5	1	1	1	1	1	3	5	2	2	4	2	1				3	12	1	1	9	6	1	1	5	3	1	2	3	1	1	3	3	1	1	4
245	21	158	73	29.2421	94.5	106	0.891509	2	5	1	1	1	1	2	2	3	2	2	1						2	6	1	1	22	3	1	1	3	0.5	0	4
246	23	154	58.5	24.6669	90	95	0.947368	1	5	1	2	1	2	2	3	5	1	4	4	1	1				3	0.2	1	3	12	12	0	3	6	12	1	3	6	6	1	1	3	1	0	4
247	32	159	98	38.7643	128	131.5	0.973384	2	4	2	1	1	1	4	6	8	2	2	2	2	4	2	2	1	1	3	2	3	1	3	1	3	1	3	2	1	24	6	1	2	3	3	1	2	6	3	1	2	5
248	26	156	64	26.2985	92	97	0.948454	1	5	1	2	1	1	3	3	3	1	4	1						5	3	1	1	24	3	1	3	4	9	1	1
249	20	157	53	21.5019	85	96	0.885417	1	5	1	1	1	1	2	2	4	1	2	2	1					2	3	1	2	8	3	1	2	2	6	1	3	0	6	1	2
250	28	155	67	27.8876	100	103	0.970874	2	4	2	2	4	2	3	6	8	4	2	2	2	4	4	2	1	6	12	1	2	0	3	2	3	6	6	2	1	1	3	2	3	3	0.2	0	3	3	12	2	3	3
251	24	166	94	34.1124	118	114.2	1.03327	3	2	1	2	2	1	2	5	3	2	4	1						3	3	1	2	6	3	2	3	3	1	1	4
252	26	160	61.5	24.0234	87	99.5	0.874372	1	2	1	3	3	2	4	1	1	1								4	2	1	1
253	26	157	72	29.2101	105	106.5	0.985915	2	4	2	1	2	1	3	1	4	2	2	4	1					3	0.2	2	1	4	0.2	2	3	0	1	2	3	4	0	1	4
254	21	154.5	64.5	27.0211	90.7	104	0.872115	2	5	1	1	2	1	2	5	5	2	2	2	2	1				6	8	1	1	3	3	1	1	3	3	1	2	6	6	1	1	12	0.5	1	4
255	25	152	73.5	31.8127	110	103	1.06796	3	4	2	2	3	1	3	5	4	2	1	4	1					6	3	2	1	18	4	2	1	6	0.2	2	4	6	3	2	1
256	25	144.5	55	26.3407	86.5	95.5	0.905759	3	1	1	1	3	1	3	1	6	2	2	4	1	2	1			2	3	1	1	6	3	1	1	6	12	1	3	0	3	1	1	4	3	1	1	3	3	1	1
257	19	160	85	33.2031	110	115	0.956522	3	5	1	1	3	1	2	5	2	4	1							12	1	0	2	47	1	1	4
258	18	159	96	37.9732	106	127	0.834646	3	5	1	2	3	2	2	1	3	2	4	1						2	5	1	2	2	2	2	3	1	0.2	1	4
259	21	156	56.5	23.2166	80	94.5	0.846561	3	2	1	1	3	1	2	1	2	2	1							8	6	2	2	1	3	1	1
260	24	151	65	28.5075	95	102	0.931373	2	2	1	1	1	2	3	3	3	2	1	1						9	1	2	1	18	3	1	3	3	3	1	2
261	19	150	73.5	32.6667	101	107	0.943925	2	5	1	1	3	2	1	5	8	2	2	2	2	4	1	4	1	2	2	1	2	6	3	1	2	6	2	1	2	3	6	2	1	6	4	1	3	4	6	1	2	3
262	20	160	67	26.1719	86	99	0.868687	2	1	1	1	1	1	2	1	1	1								5	1	1	4
263	25	155	61	25.3902	87.5	101	0.866337	1	5	1	1	1	1	3	1	1	1								5	0.2	1	4
264	18	163	85	31.9922	98.5	116	0.849138	3	5	1	1	3	1	2	1	3	4	4	1						6	2	1	1	3	1	0	2	3	1	1	4
265	30	153	81	34.6021	119	117	1.01709	2	5	1	3	4	1	3	6	8	2	2	2	2	4	2	2	4	3	6	1	2	6	12	1	2	6	9	1	2	5	6	1	2	6	6	2	1	5	6	1	1	6
266	18	152	64	27.7008	93	99	0.939394	2	5	1	1	2	1	2	1	1	1								5	3	1	1
267	26	152	58	25.1039	90	93.5	0.962567	1	5	2	1	1	2	3	3	3	1	2	2						1	4	2	1	36	3	1	2	2	0.5	1	4
268	27	165	65	23.8751	93.75	103.75	0.903614	1	2	2	2	1	2	4	1	1	1								3	0.5	0	4
269	23	166	81.5	29.5761	104	110	0.945455	2	4	2	1	1	2	2	5	5	2	2	2	2	1				3	3	1	2	46	6	1	1	24	3	2	2	4	3	1	2	4	0.2	0	4
271	28	165	105	38.5675	124	126	0.984127	5	4	2	1	2	1	4	1	1	1								2	0.2	1	4
272	21	172	86	29.0698	103	113.5	0.907489	1	5	1	2	1	1	2	1	2	4	1							6	6	2	2	10	2	1	4
273	22	151	42	18.4202	70	87.5	0.8	4	2	2	1	1	1	3	5	2	2	1							6	0.2	1	4	56	0.2	1	4
274	24	160	69	26.9531	98	103	0.951456	1	2	1	1	1	1	2	5	4	2	2	4	1					4	3	1	1	36	6	1	1	3	1	0	3	4	3	1	1
275	29	160	52	20.3125	82.5	92.5	0.891892	1	2	2	1	1	1	4	1	1	1								0	12	0	2
276	22	154.5	62	25.9738	80	104	0.769231	2	2	1	2	3	2	2	3	4	2	4	4	1					2	3	1	1	10	8	2	3	3	4	0	3	4	2	0	2
277	34	165	74	27.1809	100	103	0.970874	5	4	2	2	5	2	5	1	2	2	1							2	6	1	2	6	4	1	2
278	32	152	62.5	27.0516	102.5	100	1.025	4	4	2	1	2	1	5	3	3	1	1	1						5	6	1	1	18	3	1	2	6	2	0	2
279	22	155	73	30.385	95	102.5	0.926829	2	5	1	3	4	2	2	2	8	2	2	1	2	1	2	1	1	6	0.2	1	2	2	0.2	1	3	0.5	3	1	1	2	0.5	1	3	1	3	1	2	4	3	1	1	4
280	20	150	77	34.2222	105	107	0.981308	2	5	1	1	1	1	2	6	5	2	1	2	4	1				5	0.1	1	4	18	3	1	1	7	3	1	1	8	3	1	3	4	8	2	1
[truncated: 16 more columns]

## Sheet: Variable coding scheme
Var	Var. Name	Code
id	Patient ID number	No code
Age	Age of patients	No code
Ht	height in cm	No code
Wt	Weight in Kg	No code
BMI	BMI values	No code
Wc	Waist circumference	No code
Hc	Hip circumference	No code
Whr	waist to hip ratio	No code
Edu	Education	1 "post graduate"
		2 "under graduate"
		3 "higher secondary 11-12"
		4 "secondary school 9-10"
		5 "middle 5-8"
		6 "primary 1-5"
		7 illiterate
Emp	Employment Category	1 unemployed
		2 employed
		3 pensioner
		4 housewife
		5 student
MS	Marital status	1 Unmarried
		2 Married
Religion	Religion	1 Hindu
		2 Sikh
		3 Muslim
		4 Christian
		5 others
PCMI	percapita_monthly_income	1 >6261 (high)
		2 3099-6260.999 (upper middle class)
		3 1839-3098.999 (middle class)
		4 949-1834.999 (lower middle class)
		5 <948 (lower class)
Family	Type of family	1 Nuclear
		2 Joint
Dig_age	Age at PCOS diagnosis	No code
Dig_Dur	How_longback_diagnosed_yrs	1 "past year"
		2 "1-2 years"
		3 "2-3 years"
		4 "3-4 years"
		5 "4-5 years"
		6 "5 years or mr"
No_agency	total no. of health care agencies consulted	No code
HCA1 to HCA 8	Health care agency 1 (HCA1)	1=Allopathy Government (Agovt)
	Health care agency 2 (HCA2)	2=Allopathy Private (Apvt)
	and so on	4=Indigenous therapy (Ind)
TLag_Sym1	Treatment lag between first agecy consulted and symptom occured (months)	No code
1_Treat_Dur	Treatment Duration for 1st agency consullted in months	No code
1_Money	Money spent first agency	0 cheap
		1 moderate
		2 expensive
1_Eff	Efficacy of 1 agency treatment received
		1 Effective
		2 Somewhat effective
		3 Not effective
		4 N.A.
TLag_1to2	Treatment lag between 1 and 2nd agecy consulted (months)	No code
2_Treat_Dur	Treatment Duration for 2nd agency consullted in months	No code
2_Money	Money spent 2ndagency	0 cheap
		1 moderate
		2 expensive
2_Eff	Efficacy of 2nd agency treatment received
		1 Effective
		2 Somewhat effective
		3 Not effective
		4 N.A.
TLag_2to3	Treatment lag between 2 and 3rd agecy consulted (months)	No code
3_Treat_Dur	Treatment Duration for 3rd agency consullted in months	No code
3_Money	Money spent 3rd agency	0 cheap
		1 moderate
		2 expensive
3_Eff	Efficacy of 3rd agency treatment received
		1 Effective
		2 Somewhat effective
		3 Not effective
		4 N.A.
TLag_3to4	Treatment lag between 3 and 4th agecy consulted (months)	No code
4_Treat_Dur	Treatment Duration for 4thagency consullted in months	No code
4_Money	Money spent 4th agency	0 cheap
		1 moderate
		2 expensive
4_Eff	Efficacy of 4th agency treatment received
		1 Effective
		2 Somewhat effective
		3 Not effective
		4 N.A.
TLag_4to5	Treatment lag between 4 and 5th agecy consulted (months)	No code
5_Treat_Dur	Treatment Duration for 5th agency consullted in months	No code
5_Money	Money spent 5th agency	0 cheap
		1 moderate
		2 expensive
5_Eff	Efficacy of 5th agency treatment received
		1 Effective
		2 Somewhat effective
		3 Not effective
		4 N.A.
TLag_5to6	Treatment lag between 5 and 6th agecy consulted (months)	No code
6_Treat_Dur	Treatment Duration for 6th agency consullted in months	No code
6_Money	Money spent 6th agency	0 Less expensive
		1 moderate
		2 very expensive
6_Eff	Efficacy of 6th agency treatment received	1 Effective
		2 Somewhat effective
		3 Not effective
		4 N.A.
TLag_6to7	Treatment lag between 6 and 7th agecy consulted (months)	No code
7_Treat_Dur	Treatment Duration for 7th agency consullted in months	No code
7_Money	Money spent 7th agency	0 cheap
		1 moderate
		2 expensive
7_Eff	Efficacy of 7th agency treatment received
		1 Effective
		2 Somewhat effective
		3 Not effective
		4 N.A.
TLag_7to8	Treatment lag between 7and 8th agecy consulted (months)	No code
8_Treat_Dur	Treatment Duration for 8th agency consullted in months	No code
8_Money	Money spent 8th agency	0 cheap
		1 moderate
		2 expensive
8_Eff	Efficacy of 8th agency treatment received
		1 Effective
		2 Somewhat effective
		3 Not effective
		4 N.A.
Delay_R1	First_Reason_delay_in_treatment	0 "consider normal"
		1 "got better"
		2 "scared of treatment"
		3 "not enough money"
		4 "felt shy"
		5 incurable
		6 "too far away"
		7 "no transport"
		8 "no escort"
		9 "no time
Info_source	source_of_information for PCOS	0 No information
		1 Family and friends
		2 Internet
		3 Newspaper, Magazines,TV
		5 Doctors
Shift 1 to 7	Switching from one health agency to other	(-3) = AGovt to Ind
		(-2) = APvt to Ind
		(-1) = AGovt to APvt
		0 = no switch
		1 = APvt to AGovt
		2 = Ind to APvt
		3 =Ind to AGovt

## Sheet: Qualitative Data set
Respondant No.	How you came to know you have PCOS? What led to PCOS diagnosis and treatment initiation?	Did you ever delay taking treatment for PCOS? If yes, what was the reason for delay or barriers in seeking treatment?	How much awareness do you think you have about PCOS? And from where you received information/knowledge about PCOS?	Why you choseto come to PGIMER instead of primary health centres, dispensaries, small clinics or hospitals?	What problems have you experienced related to your treatment, can you share them with us?	What type of advise you received from your social support system (family, friends, relatives, etc)?	What treatment advice was received from the doctor (Allopathy, Indigenous)?
1	I first heard this word for the first time five years back from my doctor. I was 17 years old then. Actually, I visited a gynaecologist as my periods were delayed; I didn’t have my period in about 3 months. After seeing ultrasound and hormonal reports, she confirmed the diagnosis and said, “It’s PCOS”. At that time I didn’t bother much about it. I thought I will take the prescribed medicines and …	I generally do not delay my treatment. But I thought it was normal to skip periods once in a while. I thought it would become regular on its own.	I came to know about the disease from my doctor. She made me understand the causes and ways to treat the problem. I think lack of knowledge is the biggest hurdle for the patient. I am thankful to her for explaining everything to my mother and me.	I have this problem for a long time and have visited many doctors. Every time they would give me the same medicine. The same thing happened when I met the previous doctor. She runs her clinic in Punjab. I have not taken medicines prescribed by a private doctor, thought of taking a second opinion from PGI.	The menstrual cycle is regular until I take medicines; when I leave them, the problem reoccurs. I am not satisfied with the treatment.	Friends and relatives said her cycles will get regular on its own, just give her ‘hot’ things to eat.	Doctors said nothing to be serious about. She is young; her hormones are changing, with time, everything will be normal.
2	When I missed my menstrual cycle consecutively for three months, I decided to visit a doctor. He asked to get an ultrasound scan done. When I consulted him again with the reports, he told me I have water-filled ovaries.	I was scared and shy of taking treatment. My mother, too, had menstrual irregularity problem; the doctor had told her she was anemic. I thought I might also be anemic.	Doctor told me, your ovaries are filled with water. I have no clue what it means. I just thought everything is happeing because of low haemoglobin. I hope I do not have tumor.The doctor told me your ovaries are filled with water. I have no clue what it means. I just thought everything is happening because of low haemoglobin. I hope I do not have a tumor. Would you please tell me what this disease…	I consulted my family doctor many times, but the problem was not cured and reoccurring. So he referred me to PGI.	It has been more than a month they are just getting tests done. No medicine is given so far. You come to the hospital for immediate relief, and they are just wasting time on tests and more tests.	Relatives said allopathic medicine has side effects, so thought of starting homeopathic treatment.	I took treatment only for a month after that doctor stopped my medication. I can't say anything about why I was made to stop the treatment, but that's all he said to me. Maybe he had said something to my mother, but not sure.
3	I had excessive hair on my body and face. I was concerned and met the doctor for it. He told me that I have hormonal issues, which are causing excessive hair growth.	I was always concerned and stressed about the excess body and facial hair. 'You belong to a Sikh family, and we are genetically inclined to have more facial and body hair', would be the prompt reply from my mother when I would try to share my concern regarding it. She would tell me I am unnecessarily bothering myself. But despite her reassurance, I was always worried and anxious about it. I studi…	No, I am not aware of my condition. This is my second visit to the doctor. I have visited a doctor earlier also near my home, but none of them explained anything. They gave me the medicine, which I took to get relief.	I have come here in the hope to get cured. PGI is the best hospital in North India.	I couldn't get PCOS re-checked, though my doctor asked me to repeat the lab investigations. My periods are regular before the diagnosis also and now also. What is the need for re-evaluation? Except for facial hairs and pimples, I don't feel anything wrong with me.	It's a horrible situation because of unwanted hair. I feel embarrassed due to it, but my family says to keep patience. As per them, the disease did not appear overnight, so it will take its time before getting better.	I was given Yasmin to eat and eflora medicine to apply to my chin to reduce hair growth.
4	Irregular periods, hair loss, facial hair were some of the symptoms I consulted the doctor and got diagnosed.	Whenever I would make up my mind to consult a doctor, I would get my menses.	I only checked the internet for gaining information about medicine and injections they give me for conceiving. I wanted to know what was being given to me and why. If there are any side effects and how effective they are in the release of eggs.	My relatives advised my mother to take me to PGI. They come here for their treatment and have got quite a relief.	Have consulted infinite no. of doctors but had no relief. Would get menses only with 21 days medicine.	I was told to consult PGI by one of my relatives.	Doctor asked me to wait for some time. He said periods would get regular on their own.
5	I did not get periods for seven months and was feeling very weak. I went to my family doctor, and he told me to have an ultrasound from that I was diagnosed with PCOS.	I was shy and scared of getting internal check-up from gynecologist. I was even terrified of injections.	No one in my family or my friends has PCOS. I keep wondering - Why only I have it? Will I ever get freedom from this disease state? I have many questions in my mind. Even my doctor has never explained anything about it. I also tried searching PCOS-related information on the internet. But every site I visited had something different to say regarding the treatment. The more I keep looking for infor…	Yes, I consulted my problem with the gynecologist of PGI because I am frustrated from treatment that I got from homeopathic and Ayurveda.	All the doctors I have consulted gave me same medicine for irregular menses. Earlier there were cyst only in one ovary now both ovaries have cyst. It is very frustrating.	Everyone advised me to lose weight, and the problem will resolve. Don’t go after medicine.	The doctor advised that if I didn't get a regular menstrual cycle, I could take medicine on my own to induce the menses.
6	I had symptoms like weight gain, an irregular menstrual cycle, and hair fall. I was also diagnosed with cysts by my gynecologist.	I was shy and hesitated to tell my family about my problem. So far, I have consulted more than 12 doctors for PCOS.	I keep learning new things daily about managing PCOS. I follow few websites for the information. I am not very happy with the information available. Hospitals can inform people about PCOS and arrange programs for people who are suffering from the same.	We consult only PGI doctors. They are experts and have lots of experience. Moreover, they do not charge hefty fees.	Do not like to take hormonal pills. These are for married women and also have side effects.	Relative said there is nothing to worry, even her daughter had irregular menstrual problem. Nothing serious about it.	I consulted the doctor, but the doctor asked to wait. He said he could not start hormones at this age.
7	I consulted a doctor for a health check-up as I had started growing hairs on my chin, and my periods also got delayed. The doctor, seeing my scan, told me about this disease.	Yes, I did not care about my irregular periods. I felt it was because of my board exam stress.	I googled on the net for weight gain and hair growth. Excessive hairs on the body are my primary concern. I wanted to know about the cause of it and how it can be cured. It's a worse situation because of unwanted hair, which is very embarrassing, but I still keep the patience and try my best to deal with it. I am hoping someday I will be able to get rid of them permanently.	I consulted every hospital in my town but did not get complete relief. The menses become irregular once I leave the medicine. That’s why my aunt suggested I visit PGI.	I feel the more than the treatment the diagnosis is expensive. Blood tests easily costs Rs 6000/- from private clinics.	Friends said there is no cure for the PCOS condition, and in future, I will face problems like infertility.	The doctor said I have PCOS, and it is impossible for me to conceive.
8	I got diagnosed due to irregularity in my menstrual cycle. I would get menses at regular interval but through out month there would be spotting. I was fed up of using sanitary napkins through out the months.	I never delayed my treatment intentionally. There is only one good lady doctor in our village, and that too has a clinic in town. I had to travel so far, and the doctor was not available whenever I would visit the hospital.	I have no information. The doctor asked me to meet you. She did not tell anything about the disease. She asked me to take medicine for three months. This is my second visit to the hospital. I got the card made at the registration counter in a previous visit, and the receptionist asked to go and sit outside room no 2052. I waited for my call. The doctor asked me about my problem. I told her I am n…	I came here because good doctors are not there in our village. The one who is reasonably okay was not available whenever I would go to meet her. My grandmother advised me to go to PGI. She had her eye surgery from here, and she is very impressed with the treatment and care provided here.	I am on medication since 3 years, have gained weight due to treatment.	Mom considered a delay in the menstrual cycle as normal. She asked me to wait and improve my eating habits.	There is nothing to worry. The problem resolves on its own / after marriage.
9	When I went to PGI due to the complaint of missing periods, there were specialist doctors to tackle PCOS problems. They told me about the disease.	I thought his menstrual problem has arisen due to bad eating habits and a busy, stressful schedule. So I can correct it on my own	Actually, I am suffering from it for the last five years and read about this disease from Google, seeing videos on youtube. So I think I have some knowledge about it. Even the doctors gave me some idea about the condition.	There is no other hospital better than PGI.	Do not get menstrual cycle without taking medicines, due to drug dependence.	My relatives said even their daughter has the same problem, so they considered it normal.	Change your lifestyle e.g. eating habits, regular exercise.
10	I was diagnosed with PCOS because of irregular periods and excess body weight.	Everyone mentions it's normal to delay in periods.	I came to know about the condition from searching the internet. My doctor just told me I have PCOS, and it is due to hormones. I came to know about its full form from the internet. I also learned that PCOS results from bad lifestyle, eating habits, hormones, not exercising properly.	I have great trust in PGI as it is the most renowned hospital in North India.	Every time I consult a new doctor, the tests are repeated, even when I show them previous reports. They do not understand how difficult it is to get them done, even if we do not look at their price.	When my aunt came to know about my condition, she asked my mother to consult a doctor.	Doctor said nothing to worry regarding PCOS, these days 75% girls have this problem.
11	Irregular periods and unwanted hair growth increased my concern, and I visited the doctor for treatment.	Reasons for not consulting doc - felt shy, no time, sometimes menstrual cycle would get regular on its own.	I do not know enough about the disease, and I must gain more knowledge to understand my situation. So many ads come on the internet that emphasize guaranteed cure. I get confused about whether to try them or not. I once tried herbal medicine. It was very costly, but it did not do anything to improve my condition. I feel my weight increased further after consuming them.	I want many clinics in my city. When I realized that nothing is doing well, then I chose PGI. For me, PGI is what I can rely on.	I think the doctors took way too long to diagnosis my condition. I had to unnecessary go to mental trauma in wait of getting a diagnosis for my problem.	Mom said it is okay to get a delayed menstrual cycle at times.	I was given medicines to reduce hair growth and advised lifestyle modification.
12	Due to the absence of periods for four months, I got very anxious and visited a doctor for a diagnosis.	I had no clue whom to consult for this problem. Private doctors are too expensive.	No, I do not know what it is. I have neither received any information regarding it. I am taking treatment for this problem for the second time, but no doctor explained anything. I am given medicine, and I just take them for relief.	I came here because it is the best and most affordable. Private hospitals are way too expensive for us to afford them.	Private doctors charge nothing less than Rs 500-800 for single consultation. I find that way too expensive.	Consume "hot" things to get menses	Doctor said, ‘Come later after marriage, if unable to conceive'.
13	Weight gain, facial hairs, and abnormal periods were the issues I faced, and I went for an ultrasound which revealed I have PCOS.	Yes, because I don't want to take medicine for this; I only want to do lifestyle modification.	I think I have little knowledge while I gained from the net. I typed PCOS and checked the first few websites that appeared on the search engine. It was a very basic level.	My doctor gave me medicines but still the problem did not go. So, he referred me here. He told me the experts can give me better treatment.	I did not take OCPs prescribed by the doctor, those are for married women. I feel embarrased to buy them. What will people say, why am I taking them?	My friend introduced me to a lady who sees herbal life products. Initially was reluctant, but she showed me so many success stories that I got motivated and agreed to try it. I lost 14kg in 3 months after taking herbal life capsules.	The local doctor said to get proper treatment from PGI because he could not figure out what the problem was.
14	Irregular period led me to consult my cousin, who is doing MD medicine. She told me to get some tests done immediately. The reports revealed that I have PCOD.	My menstrual cycle where irregular, but after few months, I would get my menses.	My sister is a doctor. So, she counselled me and provided me knowledge about the disease. She told me what this disease is and how it occurs. She told me what all needs to be done to cure it. In my experience, the disease affects you psychologically. I think getting more information and that too from reliable sources helps in dealing with it.	I want to get rid of this problem, and PGI has specialists for every disease.	My condition has been improved after taking treatment. I feel no problem with the treatment. I am happy so far.	My sister is a doctor; she asked me to reduce weight but was not able to in spite of my efforts.	My cousin is a doctor; asked me to correct my diet and do yoga.
15	My menstruation cycle was very much irregular. I was advised for an ultrasound and some hormonal test then I get to know about PCOS.	My mother too had menstrual irregularity problem, so thought it's normal. I even thought it would ameliorate on its own.	I do not have much information as I avoid reading about PCOS on the internet. The information gives me stress and tension.	I came here because my friend advised me to go here. In fact, she has accompanied me to the hospital as I was afraid to go alone to such a big hospital.	I haven't taken any treatment yet. This is my first time. It's been almost two months now I visited here, but they asked me to get tests done during the 2nd to 5th day of my periods. I came today as I got all the lab reports.	I was told it is normal for young girls to skip periods. Once I am an adult, things will be fine.	The doctor said it is normal to have a delayed cycle.
16	It was written on my ultrasound report. The doctor also confirmed it.	I was very happy that cycles are delayed. For me, periods were a headache. I felt like a free bird without menses. No tension, no pain. I could walk around freely. There is no need to buy sanitary napkins. It saved my pocket money as I no longer had to buy napkins. I could wear clothes of my choice and colour. No premenstrual syndrome. I didn't even tell my mother about my problem. I told her whe…	No, I am not aware of it. The doctor has not told me anything. They asked me to take this medicine. It is a birth control pill, but I want to conceive. I was too scared to tell her this. I am not going to take medicine.	You get experience doctors here.	No medication is there to cure this completely. I wouldn't say I like this. It's like when I take medicine, only then do I get my periods; otherwise, no period.	My mother told me my condition gets worse when I am in anxiety. Now I try to keep calm and stay positive, but this laziness is not letting me cope with the disease.	The doctor told me I have PCOS. She further explained that fat had been deposited on my ovaries.
17	I started getting periods at a very young age. When I was 14, I realized I was suffering from PCOS because I had irregular periods for a very long time.	I did not take the menstrual irregularity problem seriously. Even dad said with age; the condition will improve. I was delighted because I was not getting my periods.	I do not know much about PCOS. I just know I have cysts in my ovaries due to an increase in male hormones. Will this disease turn me into a male? Do males also have female hormones?	Yes, I consulted here because it is a big hospital with expert doctors.	I have taken allopathy treatment, but that worsen my situation. I have taken hormones for five years, and then I stop popping pills. I went for ayurvedic treatment, and it finally worked.	Mom thought in the beginning. It's normal to have an irregular menstrual cycle.	The doctor near our locality said that delayed menses are due to weakness and I must not worry.
18	I was missing my periods and told my friend about it. She said even she had the same problem and is diagnosed with PCOS. She gave me her doctor's address, and I also visited her. After some investigations, I was given medicines for PCOS.	Friends had a similar problem; I didn't consider it a big issue. I was waiting for mom to get well, had no time for my treatment.	I got some knowledge about my condition from my friend and the internet. We both checked the internet. You get information that is useful and also confusing at the same time. I could download diets and exercises. I think the information can only guide you, but you have to take some action. To date, I have not even opened the downloaded files.	My friend and I were taking treatment from a homeopathy doctor. But as there was no improvement, so we both planned to visit PGI.	I do not like the 21 days medicine. I get flatulence and abdominal discomfort after taking the pills. Is it true it’s a contraceptive pill?	My friend insisted I take treatment for PCOS.	Doctor advised to wait till the age of 18; the menstrual irregularity problem should resolve by then.
19	Ultrasound of my ovaries and some blood tests were written by my doctor.Reports of these tests confimed that I have PCOS.	I was taking medicine from Jalandhar, but when we shifted to another city, I discontinued the treatment.	I have no information. I do not even know what the name of the disease is. I can not read what the doctor has written on the card due to poor handwriting.	I shifted to Chandigarh, and my friends told me that this is a very good hospital. So I came here.	The pills didn't prove to be beneficial, but the lifestyle modification did wonders for me. A positive approach and following the things punctually which were advised to me has helped me a lot.	My sister-in-law has the same problem, so I considered it normal.	Doctor said nothing to be serious about. She is young, her hormones are changing, and everything will be normal. Doctor said to come after marriage only.
20	When I visited my gynae doctor some four years back regarding irregular menses, I realized about my PCOS condition. It was diagnosed through pelvic ultrasound.	I was already taking too many meds; I thought I would take the meds for this problem when I returned home from the hostel.	I came to know about the do's n do not's about PCOS from the internet. I am not sure if they were correct because I did try to follow them but still have not seen any progress. I think the doctor must provide full knowledge about the disease and its related myths.	I tried all other clinics and hospital but due to no relief I came here.	So much money goes in for tests and then on doctor's fees and medicine. When they have to give the same medicine, why do they charge for it?	My aunt told my mother that no one would marry me if they came to know about the irregularity of my cycles. She asked my mother to take me to a good doctor.	Doctor said it is normal to have irregular menses in starting. Better to wait till 18 yrs of age.
21	I had pimples and facial hairs, and then I visited a dermatologist who did tests in that it was PCOS.	My family didn't take the irregular menstrual cycle problem seriously. Even now, also I came for the issue of excessive hair.	I consulted google and a book by Rujuta Diwakar, i.e., PCOD and thyroid. It provided sufficient information related to the disease.	I came to the dermatology department of PGI as I was not getting any relief from other doctors I had consulted. The doctors here referred me to gynecologists.	For me, only reducing weight improves my PCOS. But adopting a good lifestyle is not easy.	My aunt insisted on taking desi medicine for menstrual irregularity.	The doctor asked me to get laser treatment done for excess hair growth.
22	I was diagnosed with PCOS by a doctor after seeing my ultrasound when I was 30 years old.	I was shy and scared to inform my mother about the delayed cycle.	I have no information. I think it is something related to weakness.	Yes, when I did not get the result for so long, I came here.	Before coming to PGI, I underwent many treatments. Nothing worked. Periods come normal until I took medicine. Whenever I tried to leave-taking medicine, periods again became irregular.	No one gave me any advice. I just consulted the doctor directly.	I don't remember; I left treatment in-between.
23	When I visited a gynecologist in PGI and had my ultrasound done, it was confirmed by the doctor that I was having a hormonal issue.	My parents were not ready to consult a private doctor. I waited, thinking the problem will subside.	No, I have no information. I am very confused; some doctors call it PCOS and others PCOD. I don’t know whether I have two diseases or one? I think even the doctors are confused here.	I came here because my whole family takes treatment from here. We think it is a very good hospital and the doctors here are knowledgeable.	My mood swings have increased after taking medicines. I do not feel like taking them but have any other option.	My mother said, let wait for some time; the periods might get regular on their own.	I was advised to exercise as the hormonal treatment to cure this disease is not for adolescents.
24	Three to four years back, I came to know about my PCOD. Due to PCOD, I gained weight, and due to overweight, I was unable to cure my PCOS. Then I followed a diet plan for 2.5 months, which helped me lose 13 kg weight and got regular after that period.	Yes, because I was unable to lose weight, and the doctor suggests only to lose weight.	I do not have much information. Earlier, when my mother would say this thing, I would get annoyed. I would say my friends eat more junk food than me and still don't have this issue. Had it been due to eating junk, they would have been like me. I just came to know that by adopting healthy lifestyle habits, PCOS can be treated. Making people aware of the cause and effects of PCOS and spreading awar…	I lost a lot of weight, but after a while, I started regaining the lost weight, and my menses became irregular. Then I decided to come to PGI.	Every doctor suggests losing weight, but weight is the main issue that doesn’t fail. Not much has changed; I am still overweight and have to visit the doctor and parlor for threading and waxing. I still feel wrong about these issues. The only thing which has indeed changed is the focus of my tension. Now I am much more concerned about marriage and the possibility of infertility. I feel no one wil…	Everyone till now taunts and advises me to be active and eat less. Due to this, I have constant fights with everyone. It’s been so long, but no one has tried to understand neither me nor my concerns. I still don’t know why I have this problem and what it is all about.	The doctor told me that I would be fine after few years and do not need any medicine.
25	Irregular periods, stress, weight gain were some of the issues I considered meeting a doctor. I was diagnosed after consulting an endocrinologist.	Husband is too busy, has no time to accompany me to a doctor.	My doctor just said to reduce weight, but I do not know how I can do it alone without guidance. He should provide diet charts and exercise charts as per the individual's needs. The use of pills should be minimized or stopped. I am fed up because it is easier said than done. When they are recommending something, they must also explain them comprehensively. Just saying 'loose weight' is not enough.…	Get experienced doctors in PGI.	A homeopathic doctor claimed he would cure me. But even taking treatment for six months and wasting so much money, my condition has not improved an inch.	My family told me to Eat healthy, cut sugars intake, and exercise.	Take the medicine I have written, and no need to worry. It's a common disease now.
26	I was missing my periods on and off. I was waiting long for them to get regular on their own, but when they did not, I visited a doctor.	I ignored the problem and thought it would resolve on its own.	I would have appreciated it if someone had guided me about the disease. I tried to understand the condition, but I could not understand anything. The terms used on the website were too difficult. I tried to look for their meanings, but still, I could not understand them.	We were referred to PGI from GMCH 32. You get experience specialist doctors here. You know they won't make a fool of you.	There are hardly any options in treatment. I have changed so many doctors to get some different and better medicine, but all give the same salt, only the brand name changes.	None. When my friends discuss their periods, I feel very embarrassed. I fear if they know that I don’t get my periods, they will make fun of me. Because of this, I never share my problem with anyone. Not even my close friends. I don’t trust anyone. I think they will not keep it a secret. They are sure to tell others. Only my family knows about it.	I was told that the disease is prevalent among girls. One in ten girls has this problem.
27	My gynecologist diagnosed PCOS after doing an ultrasound.	I lost my reports during the marriage at our home. Whenever I would think of going to the doctor, some or other work would come.	I have no information. I do not care much about knowing about the disease. I do not bother because information or no information, the disease will stay the same.	I came here because my in-laws asked to to consult here.	Repeated investigations, I do not like that. The doctors should start the treatment right away.	My neighbor brought white medicine from some Hakeem. I took it from her but did not eat it. I was scared of what it is. I threw it in the bin when she left.	I was told that only medicines could help me in curing PCOS. I was given ginette35, Duphaston 10(pointing towards her doctors prescription).
28	When my periods got irregular, I consulted a doctor. He recommended an ultrasound. Then I got to know about it.	I was happy I didn't get menses for six months, I thought its normal. I didn't even tell my mother about my problem. I told her when she asked me why I am not buying sanitary napkins.	I would not say I am not aware of it, but at the same time, I have minimal information about it. I generally search the internet for everything, and the same is for this disease. I have read about the complications of this disease. I read PCOS girls cannot conceive. Is it true? I think the doctor has the best knowledge, and they should help the patient. But I feel too scared to ask the doctor abo…	I came here because all my relatives asked my mother to take me to PGI.	I did not take the pills. I just only did some aansan and yoga and slightly diet modifications. It helped me.	My uncle was successfully treated here. Our family has faith in PGI, so I also came here.	Doctor told me that to cure this disease homones are given. And as I am very young hormones are not recommended at this age.
29	My periods started getting irregular, then I consulted a doctor and have gone through many tests; then I got to know that I have PCOS.	Yes, six years back, I missed my periods for 4-5 months, and I didn't pay much attention because my exams were going on, and I was busy there. So, that was the reason I delayed in taking treatment.	I searched the internet to learn more about the disease, but again it was not much use because the information was too technical I could hardly understand anything.	Yes, I consulted from GMSH-16 and PGI because I was not getting relief from other hospitals.	I came with extreme mood swings. Though the periods come after taking the pill, mood swings have not been completely treated.	My mother told me to consult a doctor for the problem at the earliest.	In Allopathy, Metformin was suggested to take. In Homeopathy also some medicines were prescribed along with diet control.
30	My mother went to a chemist to get some medicine for irregular menses. He gave the medication and advised to consult a doctor as he suspected it to be some hormonal problem.	Menses delayed by three months, waited thinking they will eventually come.	I have no information. No doctor told me anything about it.	The chemist suggested us to visit PGI.	It was a difficult task, especially when you are residing in a stressful environment accompanied by a hectic schedule. It is not at all easy to provide yourself with the routine self-care your body requires.	My mother said such things are normal. It is common to skip menses once in a while. It will resolve on its own. She told me not to take stress due to it.	The doctor gave me penzerD, primolet, unenzyme, dionel, modus and asked me to lose weight.
31	I had a very erratic cycle length and also suffered from anemia. My doctor suspected I might be having PCOS, and that’s when she asked me to get some tests done.	I thought it is normal to have irregular menses. Never thought it results due to some underlying disease. The doctor initially said menstrual irregularity is due to anaemia. I would get menses every two months; I didn't find it too bothersome to revisit a doc.	I have little information about PCOS. I have checked the net a few times to know about the disease but reading about the disease gives me tension. I, therefore, avoid reading about it. It says it can lead to infertility, cancer, diabetes, etc. Now I do not read anymore to gain any new information.	I came here for another opinion from experts.	I did not find the treatment effective. So, I started taking my walking very seriously. I walk for 4 km a day, and it has helped me. Due to some problems in the family, I had to discontinue it, and my symptoms reappeared.	None. I am apprehensive about sharing even with my mother and sister. I consulted the Doctor on my own.	I used to take hormonal pills as suggested by a gynecologist.
32	When I was asked to come for ovulation scans during infertility treatment, I was told by my gynae doctor that I have borderline PCOS.	Post marriage, my menses were delayed. My husband and I thought we must have conceived. When we consulted the doctor, she got an ultrasound done and told us that we are not pregnant. She did not let us delay in periods neither we asked as we were too disappointed to hear that we are not pregnant. She said that we would start infertility treatment if we do not conceive even after one year. We came…	I have no information.	Yes, due to infertility. There are very good doctors. When I did not conceive, even after spending so much money, I came here. My family and friends told me to consult here for expert opinion.	Must have spent 2-3 lakh on infertility treatment. Have stopped taking account of the expenditure now	My family friends told us to consult docotrs at PGI.	One doctor suggested I take hormonal pills for 21 days and then leave.
33	I got scared when my friend said that irregular menstrual cycle leads to infertility and immediately visited the doctor.	My parents considered it normal for a young girl like me to have irregular cycles once in a while. They said there is nothing to worry about. But I got scared when I shared my health problem with my classmate. She told me that missing menses could results in infertility after marriage. I got petrified and shared this information with my parents. At first, they laughed at it, but later on, at my i…	I have no information. The doctor asked me to meet you. She did not tell anything about the disease. She asked me to take medicine for three months. This is my second visit to the hospital. In a previous visit, I got the card made at the registration counter.	I have come here because I have tried few other therapies. Those were expensive and did not provide me complete relief. I have come here in the hope of getting better treatment.	I have tried a lot of treatment and feel nothing helps. Now, I have accepted that I have to live with it.	My aunt told be to maintain my weight.	I was advised to change my food habits and follow a healthy lifestyle.
34	It was when my friends started teasing me that I have kept moustaches like men. I would feel distraught. I even cried alone in my room. I would fear that I am becoming more like a man. I hated seeing myself in the mirror. I was tired of the weekly visits to parlor to get my hair removed. I started avoiding going out with friends to parties. I skipped family functions. I secluded myself. I had pra…	Whether or not to consult a doctor just for hair growth. I was not sure if there was any treatment for hair growth or not. I thought it is natural only.	I have no information about what PCOS is and that I am suffering from it.	I came here because my beautician asked me to consult doctors here.	I got pills from the doctor. I'm not particularly eager to take medications. I would have preferred it had given me some other option of therapy.	Change your lifestyle, my family told me. My cousin, a gym trainer, told me to do regular strengthening exercises and take a low-carb diet and fewer dairy products.	Hormones are the only treatment for it, but they are not given to adolescents. Take few supplements, and hopefully, it will be fine soon.
35	I was worried I had some cancer as my periods would not come for months, and when they did, it won't stop. I was getting very stressed out, and finally, I shared it with my mother, who took me to a doctor.	Menses started at a very young age, so parents thought it is better to wait. The cycle might get regular with time.	I am told I have cysts in my ovaries due to hormonal imbalance. During the interview, she asked, “Does this mean I have cancer?”	I was very worried as the problem reoccurs. I want to consult here because it’s a very famous hospital and world-class doctors work here.	Nothing helped me more than lifestyle change and good eating habits. But it is tough to exercise and lose weight.	My friend said it could be due to stress. She told me to try stress-relieving therapies like meditation, yoga.	PCOS has become very common these days (75% girls have it), so nothing to worry.
36	I had severe acne on my face. I took many medicines, but they would not subside. Finally, I was tested for PCOS when the period got delayed and was given medication for it.	Even mother didn't tell. I had no information, so I thought it is normal.	What is PCOS, I have no information about it nor my family knows about it. I have heard it for the first time.	All other treatments have failed; to get relief, I came here. PGI has a good reputation.	I was fed up with having medicines. I shifted to homeopathy medicine, and I avoid visiting the Allopathy doctor.	She is still young wait for few years before consulting a doctor.	The doctor just gave me acne gel and cream and asked me to reduce junk food consumption.
37	I am a nursing student. I shared with my teacher that I suffer from oligomenorrhea, and she told me to consult a gynecologist for it.	My periods would come whenever I decide d to visit a doctor after phases of oligomennorhea.	Being a medical student doing nursing, I know almost everything about PCOS. I have studies on the internet and books about it: hormonal imbalance, etiology, pathophysiology, symptoms, and treatment.	I study here, and my teacher referred me to gynecology OPD.	None so far. I am working after changing my lifestyle. My periods became normal. I do regular exercise and follow healthy eating habits.	I do work out and avoid eating outside. It really help me to cope with the PCOS. I only consult my teachers.	Modify Lifestyle was my doctor's suggestion. She told me to reduce weight, and my menses will become regular.
38	When I was young, I had acne issues, but suddenly it increased, and I had acne over my body. My monthly cycle would also skip. I got tensed and consulted few doctors before I was diagnosed with PCOS.	Did not tell parents that I was having menstrual irregularity because I was happy that they are not coming. Told them after my graduation.	PCOS and PCOD, what is it? I do not know anything about the disease.	I want to get relief from this problem. I have came here to get the best treatmetn.	Treatment is not effective. Only acne has subside but menses are still irregular. I am not at all content with the treatment.	Our relatives referred us to a homeopathic docotr who is renowned In their city. We visited them on their insistance.	"Nothing to worry about, girls of your age come here every day with this problem," said the doctor.
39	Along with an irregular menstrual cycle, one more issue was there, spotting. It is very frustrating to live with the fact that you are on your periods (kind of). Imagine, day and night, 24*7, it’s on your mind. Carry extra sanitary napkins, keep on checking, the tension of stain; these are the things that make you irritated. I forgot to mention, one complimentary mental condition that comes with …	My mother expired at the age of 5; no one was there to share my problem with. In between would take ashokarisht and would get some relief.	I tried to google regarding PCOS, but I could hardly understand anything.	Homeopathic medicines stopped having any effect on my condition, so I came to PGI.	Not good all medicines are hormone-related, which causes weight gain, mood swings, and many other problems.	Follow healthy food habits and lifestyle was the advice given by my friend.	Doctor asked me to get an ultrasound. When I met him and showed him the ultrasound report, he referred me to some lady doctor.
40	My weight kept increasing without any change in diet. I gained 10 kilos in just three months. I could not understand what was happening and finally, I decided to consult a doctor.	I was 10 when my parents divorced. My mother left me with my father and married some other man. She never kept any contact with me. My father was into drinking and had left me at my uncle's house. I had to live with them. Due to a very disturbed childhood, I was always under stress. When my menses got irregular, I was very scared and did not understand whom to share my problem with. Finally, I mu…	I have hardly any information about PCOS. Creating better awareness and spreading the proper knowledge can help people like me.	I want a cure for my hair at any cost. I came here after my laser treatment failed.	After getting no results from allopathic treatment, I took desi medicine, but it was too bitter, so I discontinued it.	My aunts told me to eat home-cooked food only.	I was asked to reduce weight. I think doctors do not know how to treat this disease and tell everyone to lose weight. Had this been the cause why to so many obese women get a regular cycle.
41	Although I am very lean, I have a lot of acne. The doctor diagnosed me that the reason for it is hormonal. I could not believe I have PCOS; I always thought it is a disease of obese people.	I avoided consulting the doctor because it's a very time-consuming process in PGI. I would try to watch videos and tried to cure my acne issue. I never thought it could be because of PCOS as I am very thin. I know my friends who have PCOS because they are fat. But even after trying my best to overcome this issue, it got worse. It became so painful that I could not handle it and approached a docto…	I used to search on internet about the disease. But I have realized on thing, "If you search any disease on internet, the concluding lines almost always state that the disease can lead to cancer and death". I therefore, do not trust internet information. It given me stress and I feel really sad and depresssed after reading it. It makes the disease sound so bad.	I came here because I feel I need specialist opinion.	I do not like the USG and tests procedure. It takes hours to get them done. I have to take off from my job so frequently.	My friend asked me to read more about the disease on the internet.	Dabur-kumaryasava, asava-arishtha, evecare ayurvedic medicines were given to me by the doctor.
42	I missed periods and immediately got myself checked by a doctor and diagnosed with PCOS.	I am very extroverted and have studied in convent schools. My parents are also very open-minded. When my monthly cycle skips for the first time, I visited the gynecologist. She is my mom's friend, and she listened to my concern and immediately diagnosed my problem from my signs and symptoms.	My doctor explained the disease and referred to few websites to get information about the condition. I feel I have sufficient awareness and knowledge about the disease.	I came here for another opinion from PGI doctors.	I am somewhat okay with the treatment, not completely satisfied.	I was told to visit a nearby Ayurveda doctor by my friend. She took medicine from there and had felt better.	My mom's friend is a gynecologist; she asked for lifestyle modification and advised me to wait for some time.
43	My periods were always regular, but suddenly, my bleeding didn’t stop after coming to the hostel. I waited for few days, but when I didn’t see any relief, I visited a doctor. They gave me some medicine to stop bleeding and asked me to get some tests done. I did not get the tests done until the same problem appeared after two months. The doctor saw the reports and told me I suffer from hormonal im…	I waited, thinking the problem will resolve. The problem might have occurred due to a change of place. Since the time I joined the hostel, my periods have become irregular.	I have some basic knowledge about the disease. I have referred to the internet for diet, symptoms, and the role of junk food in PCOS. I have visited the medical website for information. But I feel that just goes over my head and don’t understand much about it.	I think it is the best hospital in our city and I also have lost hope in other hospitals.	It was a good experience. I followed the instructions given by the doctor.	Everyone in my family suggested waiting for some time. They said such things are very common and are not even a problem.	For five years, I daily get at least 5 to 6 girls in my hospital with this problem. It is getting prevalent, like obesity, diabetes, and thyroid.
44	My mother's sister has infertility. So I got scared when I had no periods for two months because I had a similar problem. I, therefore, consulted a doctor for treatment.	Initially, I waited for a month. My mother thought it might be due to some stress or change in diet that my periods delayed. But when I didn’t get it the next month, also I got panicked. I had a fear that, like my aunt, I will also not get pregnant after marriage. I then immediately consulted the doctor.	I have basic knowledge as there is some problem with my aunt too. But now my friend, a staff nurse, has explained to me more about the disease. Initially, I was reluctant to share my problem with her, but she asked me whether I have PCOS as I show some symptoms. I had to tell her the truth. She then told me it's common and nothing very serious.	My aunt suggested coming here for treatment.	Side-effects are the biggest problem for me. I am unable to eat anything because of this medicine. I have asked my doctor to change the medicine, but she didn’t. Now I have changed the doctor in the hope of better treatment.	My aunt told my mother to give me raisins in boiled milk.	You are young; if I start hormones, your height won't increase.
45	I had extreme pain before and after periods. I could not bear the pain, and when I got an ultrasound done, I was told the pain is due to PCOS.	I was careless, ignored the problem, considered visiting a doctor as a waste of time. I once did, and that doctor told me that my menstrual pain would go once I deliver a baby. I found that foolish advice as I am unmarried, and instead of giving medicine, she is asking me to get a baby. She gave me some medicine also. But that did not work. After few months, my condition got worse, and I could no…	The only thing I know is diet and exercise can control it, not completely, but somewhat it can control. My family told me this, and so did the doctor.	I was not happy with the treatment provided at the private clinic. I came here with a lot of expectations.	I took treatment only for a month after that doctor stopped my medication, so I can't say anything.	I drink fennel seed, carom seeds concoction as suggested by my mother.	Start eating healthy and avoid food from outside. No sugar, refined flour, rice, milk should be in the diet.
46	I start getting periods only for a day with no bleeding. I tried improving my diet, but still, there was no change. Then I had to visit a doctor who told me I have this disease.	When I started getting scanty periods, I got worried and tried many home remedies to better flow. However, there was no improvement. Then I met a doctor, and he gave me some medicines, but as I had exam stress, I had to leave the treatment in between due to examinations. I dint not consult anyone for a long time.	Not much.	I had too many side effects from the medicines given by the doctor, so I thought of consulting PGI.	Periods got regular only when I took these medicines; otherwise, the cycle again started becoming irregular.	My relatives said there is no treatment in allopathy for this disease, so I must see an Ayurveda or homeopathy doctor.	Doctors gave glycomet, diane for treating my PCOS.
47	I came to know about it when I was unable to conceive. I reached for infertility treatment and came to see the reason for not conceiving is cysts in ovaries.	No delay, I have always had prolonged menstrual cycle length (generally 40 to 45 days) but would always get periods. I thought it is normal and I am healthy. I never had any other health issues. It was after my marriage when I failed to conceive naturally, I consulted the gynecologist.	The doctor I visited last time told me about PCOS, but neither did I understand nor remember what she told me. I never asked her again. I thought she would feel I am so stupid who did not understand at once.	My husband asked me to take treatment from here.	For infertility treatment took indigenous medicine many times. Even a dai cleaned my uterus. It was excruciating, but despite it, I was unable to conceive.	My mother blamed my sedentary lifestyle for the disease. She taunts me that I just sleep and laze around the whole day and never exercise.	I was given metformin, HCG injections by my doctor.
48	I was gaining weight very fast. I thought its due to thyroid. But when my throid report was normal my doctor asked for few more tests and I was told I had PCOS.	I got my first job, and I started earning. I would eat out every day with my friends and colleagues. I would spend almost all my salary on eating and buying clothes. In few months, I gained a lot of weight as my job also required sitting time. My friends told me I could be having thyroid, in which weight increases drastically. Even I also thought the same. After much delay, I got myself tested fo…	I have no information. I have heard about this disease for the first time. I have been told I have cysts in my ovaries. I will read about it on the internet. Can you explain what it is?	My friends asked to visit PGI. They said I should not waste my time going to private doctors as they are not as good as PGI doctors.	My doctor asked me to lose 5 Kg before meeting her again. How is it possible to lose that much in one month? Neither she told me how to do that.	My mother stopped giving me money for colas and fast food. She said this western food is the culprit.	I was given yasmin, melmet, stemtil, esogend,cyste. I was told to reduce weight.
49	My elder sister has PCOS, and when I too started skipping my menses and then my bleeding did not stop for three months, I knew I was having the same problem.	I immediately met my sister's doctor for the treatment. The doctor had already warned my mother that the disease is genetic and as my elder sister had the same problem so even I could get it over the years. So, I was prepared and did not delay consulting the doctor for my treatment.	I knew it is PCOS, and with it, menses are affected but precisely what it is, I am not very sure about. I think it is genetic; my sister also has it.	For the last three months, the menstrual bleeding was not stopping. I came for treatment to PGI as my sister was taking treatment from PGI only. She asked me to come along.	Private diagnostic clinics and practitioners charge so much for the tests and writing the same medicine. Now I buy the pill on my own from the chemist, without consulting the doctor. I know she will do the same, so why to waste money.	My sister asked me to take a healthy diet and workout along with her.	Modifying your lifestyle can help correct your cycles. Nothing more was said by the doctor.
50	I was having pimples, weight gain, dandruff, and hair thinning problems. On sharing this with my cousin, who is a doctor told me, I might be suffering from PCOD. I got few tests done on her recommendation to confirm it.	I didn't give time to myself, didn't care about my health. I have stopped thinking that I will ever be cured or ever take treatment for my condition.	I have little information. I have read about the disease in Hindi newspaper which talked about the healthy diet and exercise. I think hospitals should make aware that it can be controlled if we follow a healthy lifestyle because I have personally experienced it.	I was referred here by my doctor when my problem did not resolve for infertility.	Ayurveda gave better results than allopathy. Allopathic treatment worsened my condition like an increase in lots of lot weight, irritability.	My relative told my mother to prepare a concoction of herbs to get periods.	We cannot start the medicine till you are 16.
51	I was accidentally diagnosed with PCOS. I was planning to go abroad, and for that, I had to get my medical test done; during this test, I came to know I have polycystic ovaries.	There was no delay. I was asymptomatic and came to know about the disease at the time of medical check-up to obtain a medical certificate to travel abroad for study purposes.	My cousin is a BAMS (Homeopathy) student. She briefly told me why the disease happens and what consequences I will face if I do not listen to her.	My cousin told me to visit PGI. She said it has excellent doctors.	I was advised to lose weight along with the treatment. I do not know what I can do to achieve that. I hardly eat anything, my friends eat more than me, and they are still so thin. I will gain weight even if I just consume air. My metabolism is very poor. But how can I correct it? Is there any medicine to lose weight?	I was told by our relative that there is no cure for this. It is better to treat yourself at home.	The doctor reassured my mother that PCOS is very common and she will be fine after taking OCPs. He said these have no side effects.
52	I had no periods for about six months. So, I visted a doctor and was diagnosed by cysts in ovaries.	I thought my parents would doubt my character, so I did not inform them about my condition.	No, I do not know what PCOS is. Are PCOS and PCOD the same? The doctor sometimes says I have PCOS and other times call it PCOD. Except for the name, I do not know anything else.	I came here because my father's sister advised me to consult here.	Hormonal pills have much more side effects rather than benefits. I feel if they share knowledge about PCOS and the importance of exercise and a healthy lifestyle. I am very sure it can help cope with PCOS in a better way.	My massi (aunt) told me that a doctor would hold camps in our village. He gave powder for weight reduction. I took that from him, but it did not do anything. Instead, I got pimples.	A doctor would hold camps in our village. He gave powder for weight reduction. I took that from him.
53	I would get periods after a gap of 2-3 months. A friend said it could be PCOS.	Gynae doctor is not easily available in Ropar, so I repeat the medicine on my own. If menses do not come after two months, then I take medication.	I have seen advertisements of herbal supplements that help in PCOS in papers and have searched on the internet. But I find the information difficult to process. I am not sure how relevant the information is in papers and the internet.	The specialists are not easily available in my city. So I came this far in the hope of treatment. I know PGI has the best doctors.	Took ayurvedic medicnes of baba ram dev (indigenous medicine) once before marriage. It hardly made any differnce on my menses.	My father told me to consume less junk food, Exercise, and modify my lifestyle.	The doctor gave me some capsules. I don’t remember their name.
54	Just 15 days after the engagement, my menstrual problem started. The menstrual cycle was late with spotting issues.	I had my engagement, and due to stress and future concerns, my periods got delayed. Not just this, spotting continued for more than a week. As my marriage was fixed in November, I had to try to solve this health problem. I was worried that if my fiance and my future in-laws knew about it, they would cancel the wedding.	I have looked for the information on google. I realized it's related to lifestyle, so I have started following some meditation on youtube, diets, and walking. I am already feeling better about that.	I want quick results and the best treatment; that’s the reason I came here.	I am not happy with the treatment. They have just one medicine for this problem. They should research better ways so that solutions to this disease can be found and cured correctly.	My family encouraged me to adopt healthy lifestyle modifications.	The doctor gave me tranexamic to stop my bleeding and gave me iron and calcium supplements.
55	Hair growth was my concern. On doing Ultrasound investigation, PCOS was detected.	Would generally get menses once in 2 months, even family did not take it seriously.... I was balding probably the weather of new place did not suit me or it might be heredity.	My parents explained me after checking on the internet. It was almost the same as what the doctor told us, but in a more detailed manner. I have studied how to overcome it naturally. I am trying to follow the tips. I came to know I have to avoid milk and starchy foods.	I came here as I was fed up with the Ayurveda and homeopathy treatment. I have tried so many things, but nothing worked.	No treatment has so far helped me in reducing my hair growth. Usually, before going to any party, girls are worried about their outfits, but I am stressed about hair removal. I wish there were some cure. I do not understand why I have such a problem. My mother has no facial hair.	My mother supports me to follow my diet plan, which involved eating after every two-hour interval.	The doctor said there are impurities and toxins in my blood. For which he gave M2 tone syrup.
56	I had a miscarriage in my third month of pregnancy. After which, my periods did not commence. When I consulted my doctor at follow-up visit, she did an ultrasound and told me I have PCOS.	No delay was there from my side. After a miscarriage, the doctor told me its normal to get delayed periods, but when they didn’t come for three months, I consulted her, and my medicine for PCOS was started. The doctor said that my miscarriage could be due to PCOS only.	After reading about it and consulting doctors on a scale of 1 to 10, I think I will say I will score five about PCOS information.	I came here for an expert opinion. I had multiple miscarriages despite having normal reports. I came here in the hope of having a baby.	I took a consultation from everywhere(Allopathy, Ayurveda, and Homeopathy). But I didn't get much result.	Exercising can only help cope with the disease, was the advice given to me by my family.	I was advised to reduce weight by my doctor.
57	I have no issue even after three years of marriage. My in-laws started pressurizing me to visit a doctor. Initially, I tried home remedies, but I was told I have PCOS when I consulted an allopathy doctor.	I was too shy to consult a gynecologist. I was scared she would remove my clothes for an internal check-up. But when I could not conceive, my family pressurized me to visit the doctor, and I had no other option left and had to consult her.	My doctor explained to me PCOS reasons and how to overcome them naturally. I was able to conceive after the cure, and I recommend every girl be aware of PCOS these days as we all have to face stress because of work/home pressure.	I came here directly; an infertile couple in our village got a baby after taking treatment from PGI. Seeing them, we planned to come here.	I started taking indigenous treatment for menstrual irregularity in the hope of improvement, but I started getting my menstrual cycle after every 15 days.	My relatives told me that medicines are hormone, not good, these cause weight gain, mood swings, and many other problems.	Doctor gave me some capsule to eat. They were not even packaged.
58	Got ultrasound done for kidney stones and came to know about PCOS.	No delay, I was accidentally diagnosed with PCOS.	I have no information.	I have been coming to PGI as I have kidney stones, and the doctors here are very good. When I was undergoing USG, they told me I have PCOS and referred me to the Gynaecology department. They asked me to get a new card made and consult a gynecologist.	I ignored the menstrual irregularity problem for a year or two. Then I consulted an ayurvedic doctor, and he said everything would be fine soon, but nothing changed even after taking medicine for so long, almost a year.	My grandmother said I must consume hot foods and avoid eating non-vegetarian food.	"Most females have this problem; you are not alone," reassured the doctor.
59	One of our neighbours was taking treatment from PGI for PCOS. She reported improvement, so we also came here.	Due to family issues I was not able to take time out for my own health problems. Ignored my health issues.	No one explained to me about the condition. I checked the internet to understand it, but the information is very vast and confusing. I also talked to my friend. She told me to reduce weight and said it results from hormonal imbalance.	I came here because my neighbors suggested we consult here. Even she is undergoing treatment from here.	I felt there should be someone who can guide which doctor to consult, which treatment is suitable. I have consulted so many doctors, experimenting on myself to find the best treatment option. Initially, when I was diagnosed with PCOS, I took homeopathic treatment, then Ayurvedic, then allopathic, and then no medicine but now, from 2 to 3 months work on my lifestyle pattern improvement.	My husband told me not to worry; we have started the treatment and will conceive soon.	I took treatment in PGI, where they referred me to a counseling room where I was given a diet and exercise chart.
60	When menstrual cycle skipped we thought it could be due to pregnancy, but it turned out to be PCOS.	My brother and aunt got sick when I had my menstrual problem, so no one at home had time to take me to the doctor.	I have no information. I did try to get information about PCOS on the internet but didn’t understand anything.	A doctor advised me to get ovarian drilling, so I came to PGI for their opinion. PGI is the best.	The doctors never told me about the problem and just kept calling me for ovulation induction. I have spent so much on injections and medicines.	My husband told be to consult some other doctor.	The doctor wrote a priscription and asked me to take femilon, calcium, and supradyx.
61	I had a c-section delivery, but post-delivery, I did not get menses. I got worried that I might have conceived again, so I got a pregnancy test done using a kit followed by an ultrasound. The doctor doing my ultrasound told me I have cysts in my ovaries. I thought its some cancer and immediately met a doctor.	I waited for eight months after delivery, thinking menses will come on their own, but they didn't come even after eight months. Then I decided to consult a doctor.	I have no information. I do not know how to search on the internet. All the information is in English. I do not understand that much English.	I was undergoing my treatment here. I came here for antenatal checkups and delivered here. So when I had this problem, I came here.	I told a doctor that I think I have this condition because my mother was given medicine to have a male child when she was pregnant with me. But no doctor listen to what I have to say.	My family told me to follow doctors' advice diligently. From 2 to 3 months, I have incorporated some changes in my lifestyle as prescribed by my doctor.	I was given normoz and hinder cream for infertility and hair growth. The doctor didn’t tell me about the medicine; I checked on the internet.
62	I visited a doctor when I missed my periods. She took a piece test from my vagina and sent it to a private clinic. I was told I am pregnant. After two months, when I bled, I was told I had a miscarriage, and they also told me I have PCOS.	Consulted doctor after menstrual cycle skipped, the doctor lied that I am pregnant and later said I had abortion. None of it was true. My mom-in-law asked me to consult other doctor.	I have no information. What is the difference between PCOS and PCOD? One doctor said I have PCOS and the other PCOD, I am confused.	I do not trust private doctors. They are thieves. They exploit people for money. I had trust issues, so I came to PGI because it is one of the best hospitals with an excellent reputation.	Have no idea how much money has been spent so far on infertility treatment. We are under debt due to such expensive treatment for infertility	My aunt told me to take ayurvedic treatment. She said that it is essential to detox the body of all the toxins accumulated in blood for this problem.	The Ayurvedic doctor gave me multiple herbal medicines. These included dashmularisht, ashokarisht, restone.
